# Supplementary material for: Genome‐wide comparative identification and analysis of membrane‐FADS‐like superfamily genes in freshwater economic fishes
Source: FEBS Open Bio. 2023 Mar 16;13(6):1067–85. doi: 10.1002/2211-5463.13594 (PMC10240347; doi:10.1002/2211-5463.13594)
Supplement: Supplementary file 10 — Table S1. FADSs gene locations and alternative splicing. In this table, the gene ID, protein ID, splice variant number, RNA/protein length, and exon/intron number, differing genome sites and other gene annotations are listed. [file FEB4-13-1067-s010.xlsx]

## Sheet: gene annotation
Orgnism-types	Ensemble gene ID	Location	Splice variants	Name	Transcript ID	bp	Protein	Translation ID	Biotype	Exson	Intron
Human-FADS1	ENSG00000149485	Chromosome 11: 61,799,627-61,829,318	21	FADS1-201	ENST00000350997.12	4364	501aa	ENSP00000322229.9	Protein coding	12	11
Human-FADS2	ENSG00000134824	Chromosome 11: 61,792,980-61,867,354	15	FADS2-202	ENST00000278840.9	3091	444aa	ENSP00000278840.4	Protein coding	12	11
Human-FADS3	ENSG00000221968	Chromosome 11: 61,873,519-61,892,051	13	FADS3-201	ENST00000278829.7	1790	445aa	ENSP00000278829.2	Protein coding	12	11
Human-SCD5	ENSG00000145284	Chromosome 4: 82,629,539-82,798,796	2	SCD5-202	ENST00000319540.9	3040	330aa	ENSP00000316329.4	Protein coding	5	4
Human-SCD	ENSG00000099194	Chromosome 10: 100,347,233-100,364,826	1	SCD-201	ENST00000370355.3	5245	359aa	ENSP00000359380.2	Protein coding	6	5
Human-FADS6	ENSG00000172782	Chromosome 17: 74,877,302-74,893,781	5	FADS6-203	ENST00000612771.5	2174	368aa	ENSP00000481684.1	Protein coding	6	5
Human-DEGS1	ENSG00000143753	Chromosome 1: 224,175,756-224,193,441	5	DEGS1-201	ENST00000323699.9	2032	323aa	ENSP00000316476.4	Protein coding	3	2
Human-DEGS2	ENSG00000168350	Chromosome 14: 100,143,957-100,159,645	3	DEGS2-201	ENST00000305631.7	3834	323aa	ENSP00000307126.5	Protein coding	3	2
Mouse-Fads1	ENSMUSG00000010663	Chromosome 19: 10,160,252-10,174,241	8	Fads1-201	ENSMUST00000010807.6	3460	447aa	ENSMUSP00000010807.5	Protein coding	12	11
Mouse-Fads3	ENSMUSG00000024664	Chromosome 19: 10,018,933-10,037,474	5	Fads3-201	ENSMUST00000115995.4	3687	449aa	ENSMUSP00000111659.3	Protein coding	12	11
Mouse-Fads2	ENSMUSG00000024665	Chromosome 19: 10,040,129-10,079,110	3	Fads2-201	ENSMUST00000025567.9	3150	444aa	ENSMUSP00000025567.8	Protein coding	12	11
Mouse-Fads2b	ENSMUSG00000075217	Chromosome 2: 85,313,938-85,349,368	1	Fads2b-201	ENSMUST00000099923.2	2272	487aa	ENSMUSP00000097507.2	Protein coding	12	11
Mouse-Scd1	ENSMUSG00000037071	Chromosome 19: 44,382,894-44,396,318	3	Scd1-201	ENSMUST00000041331.4	4832	355aa	ENSMUSP00000036936.3	Protein coding	6	5
Mouse-Scd2	ENSMUSG00000025203	Chromosome 19: 44,282,113-44,295,303	2	Scd2-201	ENSMUST00000026221.7	5455	358aa	ENSMUSP00000026221.6	Protein coding	6	5
Mouse-Scd3	ENSMUSG00000025202	Chromosome 19: 44,191,708-44,232,455	2	Scd3-201	ENSMUST00000026220.7	3489	359aa	ENSMUSP00000026220.6	Protein coding	6	5
Mouse-Scd4	ENSMUSG00000050195	Chromosome 19: 44,321,531-44,335,182	2	Scd4-201	ENSMUST00000058856.9	3306	353aa	ENSMUSP00000059860.9	Protein coding	6	5
Mouse-FADS6	ENSMUSG00000044788	Chromosome 11: 115,170,448-115,188,489	2	Fads6-201	ENSMUST00000056153.8	4951	342aa	ENSMUSP00000058783.8	Protein coding	6	5
Mouse-Degs1	ENSMUSG00000038633	Chromosome 1: 182,103,337-182,110,369	3	Degs1-201	ENSMUST00000035295.6	2048	323aa	ENSMUSP00000048519.6	Protein coding	3	2
Mouse-Degs2	ENSMUSG00000021263	Chromosome 12: 108,644,970-108,668,570	3	Degs2-201	ENSMUST00000021691.6	1287	323aa	ENSMUSP00000021691.5	Protein coding	3	2
Rat-Fads1	ENSRNOG00000020480	Chromosome 1: 226,234,074-226,249,138	1	Fads1-201	ENSRNOT00000027834.4	3416	447aa	ENSRNOP00000027834.3	Protein coding	12	11
Rat-Fads3	ENSRNOG00000020385	Chromosome 1: 226,091,774-226,108,332	1	Fads3-201	ENSRNOT00000027693.2	1442	449aa	ENSRNOP00000027693.2	Protein coding	12	11
Rat-Fads2	ENSRNOG00000020440	Chromosome 1: 226,114,413-226,152,524	1	Fads2-201	ENSRNOT00000027756.6	1359	386aa	ENSRNOP00000027756.5	Protein coding	10	9
Rat-Fads2l1	ENSRNOG00000009399	Chromosome 3: 72,854,475-72,895,740	1	Fads2l1-201	ENSRNOT00000012568.7	3584	487aa	ENSRNOP00000012568.5	Protein coding	12	11
Rat-Scd	ENSRNOG00000013552	Chromosome 1: 264,160,129-264,172,729	1	Scd-201	ENSRNOT00000018447.5	4475	358aa	ENSRNOP00000018447.3	Protein coding	6	5
Rat-Scd2	ENSRNOG00000046005	Chromosome 1: 264,059,374-264,072,433	1	Scd2-201	ENSRNOT00000075397.1	5046	358aa	ENSRNOP00000067809.1	Protein coding	6	5
Rat-Scd3	ENSRNOG00000013279	Primary_assembly 1: 243,078,774-243,114,229	2	-	ENSRNOT00000018090.8	3425	359aa	ENSRNOP00000018090.5	Protein coding	6	5
Rat-Scd4	ENSRNOG00000032554	Chromosome 1: 264,094,080-264,105,344	2	Scd4-201	ENSRNOT00000017834.6	1062	353aa	ENSRNOP00000017834.6	Protein coding	6	5
Rat-Fads6	ENSRNOG00000021380	Chromosome 10: 103,832,838-103,848,035	1	Fads6-201	ENSRNOT00000029001.4	1796	342aa	ENSRNOP00000036480.4	Protein coding	6	5
Rat-Degs1	ENSRNOG00000003223	Chromosome 13: 100,666,075-100,672,731	1	Degs1-201	ENSRNOT00000004319.3	1437	323aa	ENSRNOP00000004319.2	Protein coding	3	2
Rat-Degs2	ENSRNOG00000011716	Chromosome 6: 132,591,969-132,608,600	1	Degs2-201	ENSRNOT00000015855.6	1284	323aa	ENSRNOP00000015855.4	Protein coding	3	2
Worm-fat-3	WBGene00001395	Chromosome IV: 9,803,023-9,806,119	6	-	W08D2.4a.1	1492	443aa	W08D2.4a.1	Protein coding	7	6
Worm-fat-4	WBGene00001396	Chromosome IV: 9,799,429-9,802,638	6	-	T13F2.1a.1	1545	447aa	T13F2.1a.1	Protein coding	9	8
Worm-fat-5	WBGene00001397	Chromosome V: 17,725,004-17,726,818	1	-	W06D12.3.1	1104	333aa	W06D12.3.1	Protein coding	3	2
Worm-fat-6	WBGene00001398	Chromosome IV: 11,913,691-11,915,796	7	-	VZK822L.1a.2	1276	339aa	VZK822L.1a.2	Protein coding	5	4
Worm-fat-7	WBGene00001399	Chromosome V: 7,151,353-7,153,146	1	-	F10D2.9.1	1126	338aa	F10D2.9.1	Protein coding	5	4
Chicken-fads1	ENSGALG00000007127	Chromosome 5: 16,924,715-16,934,417	1	-	ENSGALT00000011547.7	3286	508aa	ENSGALP00000011533.5	Protein coding	12	11
Chicken-FADS2	ENSGALG00000007178	Chromosome 5: 16,940,926-16,958,072	2	FADS2-201	ENSGALT00000098036.1	3286	444aa	ENSGALP00000067072.1	Protein coding	12	11
Chicken-SCD5	ENSGALG00000034502	Chromosome 4: 46,361,293-46,379,016	1	SCD5-201	ENSGALT00000087886.2	2407	294aa	ENSGALP00000063832.2	Protein coding	5	4
Chicken-SCD	ENSGALG00000005739	Chromosome 6: 18,321,285-18,340,590	1	SCD-201	ENSGALT00000079625.2	5110	582aa	ENSGALP00000050361.2	Protein coding	6	5
Chicken-FADS6	ENSGALG00000029445	Chromosome 18: 10,523,477-10,528,464	1	FADS6-201	ENSGALT00000059705.2	1062	353aa	ENSGALP00000047753.2	Protein coding	7	6
Chicken-DEGS1	ENSGALG00000009330	Chromosome 3: 17,705,163-17,711,133	1	DEGS1-201	ENSGALT00000015194.5	3632	323aa	ENSGALP00000015178.2	Protein coding	3	2
Chicken-DEGS2	ENSGALG00000011213	Chromosome 5: 48,671,881-48,687,922	1	DEGS2-201	ENSGALT00000018286.7	2748	322aa	ENSGALP00000018264.5	Protein coding	3	2
Fruit fly-CG17928	FBgn0032603	Primary_assembly 2L: 16,791,568-16,793,444	2	CG17928-RA	FBtr0080908	1651	441aa	FBpp0080465	Protein coding	4	3
Fruit fly-Cyt-b5-r	FBgn0000406	Primary_assembly 2L: 16,788,774-16,790,721	2	Cyt-b5-r-RB	FBtr0331931	1557	436aa	FBpp0304264	Protein coding	3	2
Fruit fly-Desat1	FBgn0086687	Primary_assembly 3R: 12,439,600-12,447,616	5	Desat1-RC	FBtr0082627	2019	383aa	FBpp0082096	Protein coding	5	4
Fruit fly-Desat2	FBgn0043043	Primary_assembly 3R: 12,436,248-12,437,857	1	Desat2-RA	FBtr0082592	1357	361aa	FBpp0082064	Protein coding	4	3
Fruit fly-Fad2	FBgn0029172	Primary_assembly 3L: 11,023,535-11,024,846	1	Fad2-RA	FBtr0076196	1312	355aa	FBpp0075926	Protein coding	1	0
Tropical clawed frog-fads1	ENSXETG00000030682	Primary_assembly 4: 13,169,208-13,180,104	10	-	ENSXETT00000089962.1	1866	434aa	ENSXETP00000099887.1	Protein coding	12	11
Tropical clawed frog-fads2	ENSXETG00000009043	Primary_assembly 4: 13,195,058-13,211,960	9	fads2-207	ENSXETT00000088032.1	1707	446aa	ENSXETP00000072673.1	Protein coding	14	13
Tropical clawed frog-scd	ENSXETG00000023757	Primary_assembly 7: 33,075,127-33,097,049	1	scd-201	ENSXETT00000051240.4	3527	338aa	ENSXETP00000051240.3	Protein coding	6	5
Tropical clawed frog-fads6	ENSXETG00000006848	Primary_assembly 10: 35,534,199-35,538,124	2	fads6-201	ENSXETT00000014993.4	1162	345aa	ENSXETP00000014993.4	Protein coding	7	6
Tropical clawed frog-degs1	ENSXETG00000018586	Primary_assembly 5: 5,137,382-5,155,528	1	degs1-201	ENSXETT00000040228.3	2289	323aa	ENSXETP00000040228.2	Protein coding	3	2
Tropical clawed frog-degs2	ENSXETG00000002528	Primary_assembly 8: 75,673,527-75,678,311	1	degs2-201	ENSXETT00000005383.3	1654	322aa	ENSXETP00000005383.2	Protein coding	3	2
Zebrafish-fads2	ENSDARG00000019532	Chromosome 25: 4,133,488-4,148,719	3	fads2-201	ENSDART00000023278.7	1666	444aa	ENSDARP00000022396.6	Protein coding	13	12
Zebrafish-scd	ENSDARG00000033662	Chromosome 12: 48,390,715-48,404,672	2	scd-201	ENSDART00000149351.2	1537	326aa	ENSDARP00000124185.1	Protein coding	6	5
Zebrafish-scdb	ENSDARG00000030265	Chromosome 13: 30,007,554-30,028,103	2	scdb-202	ENSDART00000183889.1	4671	316aa	ENSDARP00000147880.1	Protein coding	5	4
Zebrafish-fads6	ENSDARG00000091503	Chromosome 12: 46,605,600-46,631,993	2	FADS6-202	ENSDART00000189164.1	5556	354aa	ENSDARP00000155025.1	Protein coding	7	6
Zebrafish-degs1	ENSDARG00000007347	Chromosome 13: 502,230-514,843	2	degs1-201	ENSDART00000013007.6	1559	323aa	ENSDARP00000008702.5	Protein coding	3	2
Zebrafish-degs2	ENSDARG00000042544	Chromosome 17: 30,894,431-30,900,380	1	degs2-201	ENSDART00000127996.3	1793	322aa	ENSDARP00000110231.2	Protein coding	3	2
Carp-scd	ENSCCRG00000013039	Primary_assembly 13: 2,521,671-2,524,804	3	scd-201	ENSCCRT00000025936.1	1046	325aa	ENSCCRP00000023880.1	Protein coding	8	7
Carp-FADS6	ENSCCRG00000032021	Primary_assembly LN596088.1: 69,078-79,306	1	FADS6-201	ENSCCRT00000064633.1	1968	356aa	ENSCCRP00000059586.1	Protein coding	7	6
Carp-fads2	ENSCCRG00000024656	Primary_assembly LN594935.1: 96,253-106,977	7	fads2-202	ENSCCRT00000051501.1	1716	453aa	ENSCCRP00000047537.1	Protein coding	11	10
Carp-fads2a						1980	444aa
Carp-fads2b						1943	444aa
Carp-degs1						2038	323aa
Carp-degs2						1740	322aa
Goldfish-fads2	ENSCARG00000041301	Primary_assembly 50: 2,523,315-2,540,714	10	fads2-201	ENSCART00000096624.1	2909	422aa	ENSCARP00000088246.1	Protein coding	12	11
Goldfish-FADS6	ENSCARG00000002247	Primary_assembly 12: 593,245-602,083	1	FADS6-201	ENSCART00000004988.1	2102	350aa	ENSCARP00000004712.1	Protein coding	6	5
Goldfish-scd	ENSCARG00000014293	Primary_assembly 12: 1,839,696-1,843,987	1	scd-201	ENSCART00000034062.1	1857	326aa	ENSCARP00000032540.1	Protein coding	6	5
Goldfish-scdb	ENSCARG00000062960	Primary_assembly QPKE01003391.1: 203,681-211,988	1	scdb-201	ENSCART00000135468.1	1137	378aa	ENSCARP00000120243.1	Protein coding	6	5
Goldfish-degs1						1812	323aa
Goldfish-degs2						1655	322aa
Grass carp-fads2						640	213aa
Grass carp-delta9						2420	324aa
Grass carp-degs1				GEUQ01062843.1		1943	323aa
Grass carp-degs2				GEUQ01036533.1		1698	322aa
Channel catfhish-fads2	ENSIPUG00000008775	Primary_assembly 14: 5,830,598-5,841,562	1	fads2-201	ENSIPUT00000013435.1	3579	445aa	ENSIPUP00000012893.1	Protein coding	13	12
Channel catfhish-FADS6	ENSIPUG00000001522	Primary_assembly 13: 687,474-696,922	1	FADS6-201	ENSIPUT00000002237.1	1068	355aa	ENSIPUP00000002127.1	Protein coding	6	5
Channel catfhish-degs1						4046	323aa
Channel catfhish-degs2	ENSIPUG00000021101	Primary_assembly 9: 10,808,591-10,820,448	2	degs2-201	ENSIPUT00000032603.1	3902	305aa	ENSIPUP00000031348.1	Protein coding	2	1
Channel catfhish-scd	ENSIPUG00000001348	Primary_assembly 13: 533,953-542,934	3	scd-203	ENSIPUT00000002020.1	1564	330aa	ENSIPUP00000001919.1	Protein coding	7	6
Channel catfhish-scdb	ENSIPUG00000024654	Primary_assembly 3: 17,130,181-17,137,269	1	scdb-201	ENSIPUT00000038239.1	3839	331aa	ENSIPUP00000036802.1	Protein coding	6	5
Yellow catfhish-fads2						2789	445aa
Yellow catfhish-SCD						1228	333aa
Yellow catfhish-fads6						2169	359aa
Yellow catfhish-degs1						2594	323aa
Yellow catfhish-degs2						2941	322aa
Nile Tilapia-fads2						1576	445aa
Nile Tilapia-scd	ENSONIG00000016078	Primary_assembly LG8: 12,014,274-12,130,148	5	scd-202	ENSONIT00000020272.2	1190	335aa	ENSONIP00000020255.2	Protein coding	6	5
Nile Tilapia-FADS6	ENSONIG00000027987	Primary_assembly LG8: 3,970,698-3,980,959	1	FADS6-201	ENSONIT00000067017.1	2552	372aa	ENSONIP00000050217.1	Protein coding	7	6
Nile Tilapia-degs1	ENSONIG00000013137	Primary_assembly LG13: 30,615,539-30,619,638	1	degs1-201	ENSONIT00000016540.2	972	323aa	ENSONIP00000016525.1	Protein coding	3	2
Nile Tilapia-degs2	ENSONIG00000020107	Primary_assembly LG19: 12,012,581-12,016,723	1	degs2-201	ENSONIT00000025351.2	988	322aa	ENSONIP00000025330.1	Protein coding	3	2
Eel-fads2						1392	412aa
Eel-scd	ENSMALG00000001960	Primary_assembly KV884757.1: 2,982,731-2,991,229	2	-	ENSMALT00000002718.1	1503	333aa	ENSMALP00000002641.1	Protein coding	5	4
Eel-fads6	ENSMALG00000017750	Primary_assembly KV884755.1: 1,440,066-1,457,894	1	-	ENSMALT00000026000.1	3880	372aa	ENSMALP00000025526.1	Protein coding	8	7
Eel-degs1	ENSMALG00000011768	Primary_assembly KV884775.1: 1,196,922-1,212,298	1	-	ENSMALT00000017131.1	5549	323aa	ENSMALP00000016796.1	Protein coding	3	2
Eel-degs2						2654	323aa
Rainbow trout-fads2	ENSOMYG00000015991	Primary_assembly 4: 1,829,409-1,841,117	7	fads2-203	ENSOMYT00000041690.1	1637	439aa	ENSOMYP00000038166.1	Protein coding	12	11
Rainbow trout-scdb	ENSOMYG00000047490	Primary_assembly 1: 77,573,909-77,580,283	1	scdb-201	ENSOMYT00000114873.1	1085	331aa	ENSOMYP00000105997.1	Protein coding	5	4
Rainbow trout-SCD5	ENSOMYG00000018048	Primary_assembly 5: 38,493,805-38,498,258	1	SCD5-201	ENSOMYT00000042403.1	1758	346aa	ENSOMYP00000038828.1	Protein coding	5	4
Rainbow trout-FADS6	ENSOMYG00000047534	Primary_assembly 23: 33,060,154-33,097,632	1	FADS6-201	ENSOMYT00000114972.1	1423	395aa	ENSOMYP00000106093.1	Protein coding	6	5
Rainbow trout-degs1	ENSOMYG00000014676	Primary_assembly 1: 66,106,440-66,127,047	1	degs1-201	ENSOMYT00000034160.1	1972	323aa	ENSOMYP00000031332.1	Protein coding	3	2
Rainbow trout-degs2	ENSOMYG00000017180	Primary_assembly 19: 54,180,536-54,190,246	1	degs2-201	ENSOMYT00000040295.1	1437	322aa	ENSOMYP00000036906.1	Protein coding	3	2
Salmon-fadsd5	ENSSSAG00000072218	Primary_assembly ssa23: 46,415,027-46,441,189	10	fadsd5-209	ENSSSAT00000131168.1	2633	454aa	ENSSSAP00000096788.1	Protein coding	14	13
Salmon-D6fad_a						2106	454aa
Salmon-D6fad_b						1017	338aa
Salmon-D6fad_c	ENSSSAG00000070102	Primary_assembly ssa23: 46,385,744-46,401,109	10	d6fadc-205	ENSSSAT00000127699.1	2739	447aa	ENSSSAP00000093418.1	Protein coding	13	12
Salmon-scdb	ENSSSAG00000000107	Primary_assembly ssa01: 71,144,561-71,155,311	1	scdb-201	ENSSSAT00000000175.1	1600	331aa	ENSSSAP00000000146.1	Protein coding	6	5
Salmon-ACOD	ENSSSAG00000054075	Primary_assembly ssa18: 27,489,662-27,499,851	2	ACOD-202	ENSSSAT00000086018.1	2839	331aa	ENSSSAP00000056414.1	Protein coding	6	5
Salmon-SCD5	ENSSSAG00000078653	Primary_assembly ssa01: 114,462,953-114,468,217	6	SCD5-206	ENSSSAT00000147318.1	1029	342aa	ENSSSAP00000112320.1	Protein coding	6	5
Salmon-degs1	ENSSSAG00000005514	Primary_assembly ssa01: 57,422,064-57,429,694	1	degs1-201	ENSSSAT00000011830.1	1303	323aa	ENSSSAP00000011104.1	Protein coding	3	2
Salmon-degs2	ENSSSAG00000078349	Primary_assembly ssa01: 8,090,251-8,102,618	1	degs2-201	ENSSSAT00000146272.1	3709	327aa	ENSSSAP00000111314.1	Protein coding	3	2
Salmon-FADS6	ENSSSAG00000002622	Primary_assembly ssa01: 97,971,867-98,017,930	1	FADS6-201	ENSSSAT00000005574.1	1708	366aa	ENSSSAP00000005194.1	Protein coding	7	6
Largemouth bass-fads2						1836	445aa
Largemouth bass-scdb						2777	334aa
Largemouth bass-fads6						2821	406aa
Largemouth bass-degs1						3245	323aa
Largemouth bass-degs2						2444	322aa
Large yellow croaker-fads2	ENSLCRG00005007206	Primary_assembly XXI: 15,559,526-15,571,263	8	fads2-203	ENSLCRT00005018010.1	2036	446aa	ENSLCRP00005017637.1	Protein coding	13	12
Large yellow croaker-SCD1	ENSLCRG00005017562	Primary_assembly III: 16,983,409-17,105,498	1	SCD1-201	ENSLCRT00005046894.1	1385	335aa	ENSLCRP00005046111.1	Protein coding	6	5
Large yellow croaker-FADS6	ENSLCRG00005019520	Primary_assembly JRPU02000039.1: 217,199-223,317	1	FADS6-201	ENSLCRT00005052689.1	1125	374aa	ENSLCRP00005051850.1	Protein coding	6	5
Large yellow croaker-degs1	ENSLCRG00005013689	Primary_assembly JRPU02000097.1: 28,169-36,133	1	degs1-201	ENSLCRT00005035671.1	2181	323aa	ENSLCRP00005035018.1	Protein coding	3	2
Large yellow croaker-degs2	ENSLCRG00005015348	Primary_assembly XXIV: 10,911,204-10,915,684	1	degs2-201	ENSLCRT00005040447.1	1360	391aa	ENSLCRP00005039733.1	Protein coding	3	2
Turbot-fads2						5455	445aa
Turbot-fads6						1879	360aa
Turbot-degs1						3298	323aa
Turbot-degs2						2825	322aa
Fugu-scdb	ENSTRUG00000024315	Primary_assembly 4: 11,773,925-11,777,761	2	scdb-201	ENSTRUT00000067979.1	2321	371aa	ENSTRUP00000075641.1	Protein coding	6	5
Fugu-scd	ENSTRUG00000012356	Primary_assembly 1: 4,478,509-4,483,309	2	scd-201	ENSTRUT00000050686.2	2671	333aa	ENSTRUP00000052953.1	Protein coding	6	5
Fugu-FADS6	ENSTRUG00000004823	Primary_assembly 1: 3,012,992-3,016,678	1	FADS6-201	ENSTRUT00000011586.3	1515	371aa	ENSTRUP00000011526.3	Protein coding	6	5
Fugu-degs1	ENSTRUG00000032889	Primary_assembly CAAJGN020000084.1: 27,552-29,496	1	degs1-201	ENSTRUT00000053756.2	1263	323aa	ENSTRUP00000053067.2	Protein coding	3	2
Fugu-degs2	ENSTRUG00000030836	Primary_assembly 2: 8,672,467-8,677,086	1	degs2-201	ENSTRUT00000064336.1	1784	322aa	ENSTRUP00000074469.1	Protein coding	3	2
Snapper-FD6D	ENSSAUG00010015126	Primary_assembly 8: 13,347,607-13,354,359	9	FD6D-205	ENSSAUT00010040776.1	1724	445aa	ENSSAUP00010038677.1	Protein coding	13	12
Snapper-scdb	ENSSAUG00010022552	Primary_assembly 15: 6,485,124-6,495,350	1	scdb-201	ENSSAUT00010057569.1	1532	335aa	ENSSAUP00010054784.1	Protein coding	6	5
Snapper-SCD1a	ENSSAUG00010022814	Primary_assembly 20: 18,091,201-18,097,028	1	SCD1a-201	ENSSAUT00010058277.1	1344	335aa	ENSSAUP00010055465.1	Protein coding	6	5
Snapper-FADS6	ENSSAUG00010021122	Primary_assembly 20: 21,110,439-21,122,689	1	FADS6-201	ENSSAUT00010053454.1	2076	385aa	ENSSAUP00010050839.1	Protein coding	6	5
Snapper-degs1	ENSSAUG00010011326	Primary_assembly 15: 3,485,006-3,493,416	2	degs1-201	ENSSAUT00010027507.1	2513	323aa	ENSSAUP00010026039.1	Protein coding	3	2
Snapper-degs2	ENSSAUG00010020984	Primary_assembly 16: 14,586,121-14,592,721	1	degs2-201	ENSSAUT00010053033.1	2801	322aa	ENSSAUP00010050420.1	Protein coding	3	2
Cobia-fadsd6						1823	442aa
Cod-Fadsd6	ENSGMOG00000017746	Primary_assembly 9: 22,589,742-22,594,848	10	Fadsd6-210	ENSGMOT00000049303.1	1964	447aa	ENSGMOP00000066204.1	Protein coding	13	12
Cod-scdb	ENSGMOG00000012570	Primary_assembly 15: 11,563,544-11,569,570	1	scdb-201	ENSGMOT00000013805.2	2515	334aa	ENSGMOP00000013449.2	Protein coding	5	4
Cod-scd	ENSGMOG00000026539	Primary_assembly 18: 10,405,206-10,409,565	1	scd-201	ENSGMOT00000043419.1	3447	329aa	ENSGMOP00000058269.1	Protein coding	5	4
Cod-FADS6	ENSGMOG00000010702	Primary_assembly 18: 9,514,535-9,523,456	2	FADS6-202	ENSGMOT00000011770.2	1617	378aa	ENSGMOP00000011458.2	Protein coding	7	6
Cod-degs1	ENSGMOG00000016452	Primary_assembly 15: 15,125,040-15,130,707	1	-	ENSGMOT00000018079.2	972	323aa	ENSGMOP00000017644.2	Protein coding	3	2
Cod-degs2	ENSGMOG00000010958	Primary_assembly 5: 12,779,926-12,785,338	1	degs2-201	ENSGMOT00000012024.2	1449	322aa	ENSGMOP00000011708.1	Protein coding	3	2
Shark-fads1	ENSCMIG00000011687	Primary_assembly KI635862.1: 748,923-758,168	2	-	ENSCMIT00000027181.1	1352	422aa	ENSCMIP00000026751.1	Protein coding	11	10
Shark-fads2						1443	444aa
Shark-scd5	ENSCMIG00000008675	Primary_assembly KI635865.1: 674,177-708,202	1	-	ENSCMIT00000018790.1	1060	325aa	ENSCMIP00000018441.1	Protein coding	5	4
Shark-scd	ENSCMIG00000009975	Primary_assembly KI635857.1: 16,005,624-16,022,189	1	scd-201	ENSCMIT00000022379.1	1752	360aa	ENSCMIP00000021993.1	Protein coding	8	7
Shark-degs1	ENSCMIG00000017358	Primary_assembly KI635915.1: 706,938-726,456	2	degs1-201	ENSCMIT00000042226.1	1537	322aa	ENSCMIP00000041632.1	Protein coding	3	2
Shark-degs2	ENSCMIG00000015342	Primary_assembly KI635863.1: 11,884,581-11,899,959	1	degs2-201	ENSCMIT00000036830.1	1682	322aa	ENSCMIP00000036291.1	Protein coding	3	2
Amphioxus-scd5						1433	328aa
Amphioxus-fads2						2201	444aa
Amphioxus-fads6						1923	371aa
Ciona-delta6	ENSCING00000009878	Chromosome 8: 4,308,315-4,310,597	1	-	ENSCINT00000019998.3	1647	432aa	ENSCINP00000019998.3	Protein coding	6	5
Ciona-acod						1666	372aa
Ciona-degs1						1400	322aa

## Sheet: length
	Orgnism-types	Nucleic acid （bp）	Protein (aa)
FADS1	Human-FADS1	4364	501
	Mouse-Fads1	3460	447			972bp											5556bp
	Rat-Fads1	3416	447
	Chicken-fads1	3286	508
	Tropical clawed frog-fads1	1866	434
	Shark-fads1	1352	422
	Salmon-fadsd5	2633	454
FADS2	Human-FADS2	3091	444			294aa											508aa
	Mouse-Fads2	3150	444
	Mouse-Fads2b	2272	487
	Rat-Fads2	1359	386
	Rat-Fads2l1	3584	487
	Chicken-FADS2	3286	444
	Tropical clawed frog-fads2	1707	446
	Zebrafish-fads2	1666	444
	Carp-fads2a	1980	444
	Carp-fads2b	1943	444
	Goldfish-fads2	2909	422
	Grass carp-fads2	1994	444
	Channel catfhish-fads2	3579	445
	Yellow catfhish-fads2	2789	445
	Nile Tilapia-fads2	1576	445
	Eel-fads2	1392	412
	Rainbow trout-fads2	1637	439
	Largemouth bass-fads2	1836	445
	Large yellow croaker-fads2	2036	446
	Turbot-fads2	5455	445
	Shark-fads2	1443	444
	Amphioxus-fads2	2201	444
	Salmon-D6fad_a	2106	454
	Salmon-D6fad_b	1017	338
	Salmon-D6fad_c	2739	447
	Snapper-FD6D	1724	445
	Cobia-fadsd6	1823	442
	Cod-Fadsd6	1964	447
	Ciona-delta6	1647	432
	Worm-fat-3	1492	443
	Worm-fat-4	1545	447
	Fruit fly-CG17928	1651	441
	Fruit fly-Cyt-b5-r	1557	436
FADS3	Human-FADS3	1790	445
	Mouse-Fads3	3687	449
	Rat-Fads3	1442	449
FADS6	Human-FADS6	2174	368
	Mouse-FADS6	4951	342
	Rat-Fads6	1796	342
	Chicken-FADS6	1062	353
	Tropical clawed frog-fads6	1162	345
	Zebrafish-fads6	5556	354
	Carp-FADS6	1968	356
	Goldfish-FADS6	2102	350
	Channel catfhish-FADS6	1068	355
	Yellow catfhish-fads6	2169	359
	Nile Tilapia-FADS6	2552	372
	Eel-fads6	3880	372
	Rainbow trout-FADS6	1423	395
	Salmon-FADS6	1708	366
	Largemouth bass-fads6	2821	406
	Large yellow croaker-FADS6	1125	374
	Turbot-fads6	1879	360
	Fugu-FADS6	1515	371
	Snapper-FADS6	2076	385
	Cod-FADS6	1617	378
	Amphioxus-fads6	1923	371
SCD	Human-SCD	5245	359
	Mouse-Scd1	4832	355
	Mouse-Scd2	5455	358
	Mouse-Scd3	3489	359
	Mouse-Scd4	3306	353
	Rat-Scd	4475	358
	Rat-Scd2	5046	358
	Rat-Scd3	3425	359
	Rat-Scd4	1062	353
	Chicken-SCD	1418	357
	Tropical clawed frog-scd	3527	338
	Zebrafish-scd	1537	326
	Zebrafish-scdb	4671	316
	Carp-scd	1046	325
	Goldfish-scd	1857	326
	Goldfish-scdb	1137	378
	Channel catfhish-scd	1564	330
	Channel catfhish-scdb	3839	331
	Yellow catfhish-SCD	1228	333
	Nile Tilapia-scd	1190	335
	Eel-scd	1503	333
	Rainbow trout-scdb	1085	331
	Salmon-scdb	1600	331
	Largemouth bass-scdb	2777	334
	Large yellow croaker-SCD1	1385	335
	Fugu-scdb	2321	371
	Fugu-scd	2671	333
	Snapper-scdb	1532	335
	Snapper-SCD1a	1344	335
	Cod-scdb	2515	334
	Cod-scd	3447	329
	Shark-scd	1752	360
	Salmon-ACOD	2839	331
	Ciona-acod	1666	372
	Grass carp-delta9	2420	324
	Fruit fly-Desat1	2019	383
	Fruit fly-Desat2	1357	361
	Fruit fly-Fad2	1312	355
	Worm-fat-5	1104	333
	Worm-fat-6	1276	339
	Worm-fat-7	1126	338
SCD5	Human-SCD5	3040	330
	Chicken-SCD5	2407	294
	Rainbow trout-SCD5	1758	346
	Salmon-SCD5	1029	342
	Shark-scd5	1060	325
	Amphioxus-scd5	1433	328
DEGS1	Human-DEGS1	2032	323
	Mouse-Degs1	2048	323
	Rat-Degs1	1437	323
	Chicken-DEGS1	3632	323
	Tropical clawed frog-degs1	2289	323
	Zebrafish-degs1	1559	323
	Carp-degs1	2038	323
	Goldfish-degs1	1812	323
	Channel catfhish-degs1	4046	323
	Yellow catfhish-degs1	2594	323
	Nile Tilapia-degs1	972	323
	Eel-degs1	5549	323
	Rainbow trout-degs1	1972	323
	Salmon-degs1	1303	323
	Largemouth bass-degs1	3245	323
	Large yellow croaker-degs1	2181	323
	Turbot-degs1	3298	323
	Fugu-degs1	1263	323
	Snapper-degs1	2513	323
	Cod-degs1	972	323
	Shark-degs1	1537	322
	Ciona-degs1	1400	322
DEGS2	Human-DEGS2	3834	323
	Mouse-Degs2	1287	323
	Rat-Degs2	1284	323
	Chicken-DEGS2	2748	322
	Tropical clawed frog-degs2	1654	322
	Zebrafish-degs2	1793	322
	Carp-degs2	1740	322
	Goldfish-degs2	1655	322
	Channel catfhish-degs2	3902	305
	Yellow catfhish-degs2	2941	322
	Nile Tilapia-degs2	988	322
	Eel-degs2	2654	323
	Rainbow trout-degs2	1437	322
	Salmon-degs2	3709	327
	Largemouth bass-degs2	2444	322
	Large yellow croaker-degs2	1360	391
	Turbot-degs2	2825	322
	Fugu-degs2	1784	322
	Snapper-degs2	2801	322
	Cod-degs2	1449	322
	Shark-degs2	1682	322
