# Supplementary material for: Genome‐wide comparative identification and analysis of membrane‐FADS‐like superfamily genes in freshwater economic fishes
Source: FEBS Open Bio. 2023 Mar 16;13(6):1067–85. doi: 10.1002/2211-5463.13594 (PMC10240347; doi:10.1002/2211-5463.13594)
Supplement: Supplementary file 12 — Table S3. Sequence identity matrix of the FADSs. The identities of the protein sequences varied from 1.1% (Fad2 in fruit fly vs. fads2 in grass carp) to 99% (degs2 in grass carp vs. degs2 in common carp). [file FEB4-13-1067-s003.xlsx]

## Sheet: Sheet1
Sequence identify	fat-3-Worm	fat-4-Worm	FADS1-Human	Fads1-Mouse	Fads1-Rat	fads1-Tropical clawed frog	FADS1-Chicken	fads1-Shark	fadsd5-Salmon	FADS2-Human	Fads2-Mouse	Fads2b-Mouse	Fads2-Rat	Fads2b-Rat	FADS2-Chicken	fads2-Tropical clawed frog	fads2-Amphioxus	fads2-Zebrafish	fads2-Goldfish	fads2a-Crap	fads2b-Crap	Fadsd6-Cod	fads2-Channel catfish	fads2-Large yellow croaker	fads2-Rainbow trout	d6fad_a-Salmon	d6fad_b-Salmon	d6fad_c-Salmon	FD6D-Snapper	fads2-Bass	fads2-Eel	Fads2-Tilapia	fads2-Turbot	fads2-Yellow catfish	fads2-Shark	fads2-Grass carp	fadsd6-Cobia	Delta6-Ciona	FADS3-Human	Fads3-Mouse	Fads3-Rat	FADS6-Human	Fads6-Mouse	Fads6-Rat	FADS6-Chicken	fads6-Tropical clawed frog	fads6-Amphioxus	fads6-Zebrafish	FADS6-Goldfish
fat-3-Worm	1	0.091	0.055	0.08	0.08	0.085	0.039	0.099	0.066	0.072	0.065	0.067	0.045	0.063	0.067	0.058	0.054	0.067	0.069	0.072	0.069	0.064	0.112	0.11	0.061	0.066	0.051	0.061	0.107	0.105	0.042	0.092	0.11	0.11	0.067	0.045	0.063	0.075	0.121	0.055	0.057	0.049	0.047	0.038	0.047	0.049	0.051	0.033	0.045
fat-4-Worm	0.091	1	0.061	0.058	0.055	0.051	0.045	0.067	0.066	0.055	0.044	0.067	0.04	0.057	0.044	0.046	0.076	0.053	0.06	0.06	0.053	0.06	0.055	0.044	0.061	0.063	0.042	0.045	0.044	0.042	0.051	0.046	0.04	0.055	0.051	0.022	0.085	0.052	0.049	0.04	0.037	0.051	0.031	0.031	0.053	0.053	0.044	0.038	0.035
FADS1-Human	0.055	0.061	1	0.061	0.057	0.057	0.076	0.071	0.071	0.049	0.053	0.053	0.031	0.059	0.053	0.043	0.059	0.047	0.047	0.047	0.047	0.059	0.033	0.041	0.067	0.077	0.045	0.049	0.033	0.035	0.049	0.035	0.037	0.033	0.051	0.025	0.043	0.043	0.045	0.049	0.049	0.055	0.051	0.051	0.047	0.041	0.045	0.053	0.045
Fads1-Mouse	0.08	0.058	0.061	1	0.97	0.06	0.053	0.058	0.068	0.053	0.055	0.057	0.069	0.057	0.044	0.055	0.064	0.044	0.046	0.051	0.055	0.319	0.071	0.082	0.07	0.061	0.04	0.048	0.087	0.078	0.042	0.076	0.076	0.076	0.044	0.017	0.06	0.086	0.266	0.086	0.089	0.06	0.06	0.06	0.046	0.076	0.049	0.055	0.04
Fads1-Rat	0.08	0.055	0.057	0.97	1	0.062	0.053	0.058	0.068	0.053	0.058	0.057	0.067	0.057	0.049	0.055	0.064	0.051	0.053	0.058	0.062	0.319	0.073	0.085	0.072	0.063	0.04	0.052	0.089	0.08	0.042	0.08	0.078	0.078	0.051	0.017	0.062	0.079	0.27	0.082	0.084	0.062	0.055	0.058	0.049	0.067	0.053	0.055	0.042
fads1-Tropical clawed frog	0.085	0.051	0.057	0.06	0.062	1	0.051	0.068	0.066	0.058	0.065	0.051	0.071	0.057	0.049	0.05	0.056	0.063	0.067	0.067	0.065	0.062	0.049	0.053	0.07	0.066	0.039	0.061	0.047	0.047	0.052	0.056	0.06	0.049	0.058	0.023	0.074	0.057	0.071	0.048	0.051	0.069	0.059	0.066	0.052	0.05	0.039	0.05	0.046
FADS1-Chicken	0.039	0.045	0.076	0.053	0.053	0.051	1	0.035	0.059	0.066	0.068	0.055	0.039	0.061	0.062	0.051	0.047	0.066	0.07	0.07	0.07	0.047	0.053	0.062	0.059	0.061	0.021	0.051	0.061	0.061	0.037	0.057	0.064	0.053	0.055	0.025	0.053	0.037	0.061	0.062	0.062	0.055	0.041	0.045	0.045	0.047	0.055	0.059	0.059
fads1-Shark	0.099	0.067	0.071	0.058	0.058	0.068	0.035	1	0.079	0.067	0.06	0.055	0.048	0.047	0.067	0.073	0.076	0.054	0.058	0.056	0.056	0.058	0.085	0.08	0.079	0.081	0.027	0.063	0.08	0.083	0.059	0.071	0.078	0.08	0.069	0.027	0.065	0.044	0.065	0.077	0.077	0.041	0.045	0.045	0.064	0.059	0.048	0.043	0.059
fadsd5-Salmon	0.066	0.066	0.071	0.068	0.068	0.066	0.059	0.079	1	0.055	0.057	0.063	0.063	0.063	0.057	0.057	0.044	0.055	0.061	0.057	0.059	0.081	0.077	0.074	0.933	0.911	0.039	0.107	0.079	0.081	0.05	0.079	0.072	0.072	0.066	0.035	0.094	0.063	0.063	0.083	0.085	0.048	0.046	0.05	0.055	0.057	0.048	0.05	0.046
FADS2-Human	0.072	0.055	0.049	0.053	0.053	0.058	0.066	0.067	0.055	1	0.876	0.061	0.173	0.065	0.77	0.045	0.083	0.648	0.644	0.646	0.644	0.085	0.089	0.069	0.052	0.046	0.045	0.063	0.06	0.053	0.049	0.074	0.076	0.092	0.725	0.022	0.074	0.061	0.062	0.069	0.069	0.042	0.065	0.065	0.047	0.042	0.058	0.038	0.036
Fads2-Mouse	0.065	0.044	0.053	0.055	0.058	0.065	0.068	0.06	0.057	0.876	1	0.059	0.195	0.063	0.772	0.054	0.069	0.632	0.628	0.63	0.628	0.082	0.085	0.076	0.052	0.05	0.047	0.063	0.069	0.058	0.058	0.069	0.083	0.087	0.709	0.029	0.074	0.061	0.06	0.075	0.075	0.051	0.063	0.065	0.056	0.042	0.058	0.04	0.038
Fads2b-Mouse	0.067	0.067	0.053	0.057	0.057	0.051	0.055	0.055	0.063	0.061	0.059	1	0.045	0.924	0.041	0.045	0.049	0.053	0.057	0.063	0.051	0.063	0.071	0.067	0.065	0.061	0.043	0.041	0.063	0.063	0.047	0.057	0.08	0.067	0.053	0.022	0.063	0.045	0.08	0.036	0.036	0.063	0.059	0.055	0.047	0.043	0.055	0.055	0.036
Fads2-Rat	0.045	0.04	0.031	0.069	0.067	0.071	0.039	0.048	0.063	0.173	0.195	0.045	1	0.047	0.162	0.076	0.054	0.123	0.132	0.135	0.128	0.076	0.062	0.051	0.059	0.061	0.036	0.059	0.053	0.049	0.075	0.047	0.053	0.065	0.137	0.029	0.049	0.044	0.065	0.06	0.062	0.034	0.066	0.061	0.046	0.061	0.058	0.073	0.063
Fads2b-Rat	0.063	0.057	0.059	0.057	0.057	0.057	0.061	0.047	0.063	0.065	0.063	0.924	0.047	1	0.049	0.047	0.047	0.051	0.055	0.057	0.053	0.057	0.073	0.065	0.065	0.063	0.049	0.043	0.065	0.063	0.049	0.059	0.075	0.067	0.053	0.022	0.057	0.051	0.073	0.034	0.034	0.065	0.065	0.059	0.065	0.043	0.051	0.057	0.034
FADS2-Chicken	0.067	0.044	0.053	0.044	0.049	0.049	0.062	0.067	0.057	0.77	0.772	0.041	0.162	0.049	1	0.049	0.076	0.682	0.664	0.664	0.68	0.085	0.085	0.076	0.052	0.05	0.054	0.072	0.071	0.065	0.051	0.056	0.076	0.08	0.752	0.018	0.063	0.057	0.065	0.064	0.064	0.049	0.065	0.065	0.058	0.054	0.058	0.038	0.045
fads2-Tropical clawed frog	0.058	0.046	0.043	0.055	0.055	0.05	0.051	0.073	0.057	0.045	0.054	0.045	0.076	0.047	0.049	1	0.067	0.047	0.049	0.047	0.051	0.06	0.058	0.044	0.055	0.05	0.037	0.063	0.051	0.042	0.06	0.049	0.047	0.056	0.054	0.034	0.074	0.035	0.06	0.062	0.062	0.046	0.048	0.051	0.069	0.067	0.053	0.048	0.048
fads2-Amphioxus	0.054	0.076	0.059	0.064	0.064	0.056	0.047	0.076	0.044	0.083	0.069	0.049	0.054	0.047	0.076	0.067	1	0.078	0.072	0.076	0.081	0.071	0.128	0.134	0.05	0.055	0.031	0.054	0.139	0.139	0.054	0.134	0.137	0.121	0.076	0.033	0.065	0.055	0.056	0.055	0.057	0.045	0.036	0.036	0.051	0.058	0.056	0.058	0.049
fads2-Zebrafish	0.067	0.053	0.047	0.044	0.051	0.063	0.066	0.054	0.055	0.648	0.632	0.053	0.123	0.051	0.682	0.047	0.078	1	0.905	0.907	0.885	0.076	0.078	0.083	0.055	0.055	0.036	0.074	0.074	0.071	0.049	0.076	0.083	0.08	0.655	0.018	0.072	0.066	0.083	0.077	0.077	0.045	0.072	0.067	0.058	0.04	0.056	0.038	0.047
fads2-Goldfish	0.069	0.06	0.047	0.046	0.053	0.067	0.07	0.058	0.061	0.644	0.628	0.057	0.132	0.055	0.664	0.049	0.072	0.905	1	0.948	0.9	0.076	0.076	0.085	0.061	0.063	0.033	0.074	0.076	0.071	0.049	0.078	0.087	0.078	0.655	0.024	0.074	0.064	0.085	0.08	0.08	0.047	0.078	0.076	0.056	0.04	0.047	0.045	0.047
fads2a-Crap	0.072	0.06	0.047	0.051	0.058	0.067	0.07	0.056	0.057	0.646	0.63	0.063	0.135	0.057	0.664	0.047	0.076	0.907	0.948	1	0.898	0.082	0.076	0.083	0.057	0.057	0.04	0.07	0.074	0.069	0.042	0.076	0.08	0.074	0.653	0.022	0.074	0.07	0.078	0.073	0.073	0.047	0.083	0.081	0.054	0.042	0.054	0.049	0.047
fads2b-Crap	0.069	0.053	0.047	0.055	0.062	0.065	0.07	0.056	0.059	0.644	0.628	0.051	0.128	0.053	0.68	0.051	0.081	0.885	0.9	0.898	1	0.082	0.08	0.087	0.057	0.059	0.038	0.083	0.085	0.076	0.049	0.083	0.096	0.085	0.65	0.024	0.078	0.07	0.085	0.075	0.075	0.04	0.076	0.074	0.06	0.042	0.054	0.04	0.045
Fadsd6-Cod	0.064	0.06	0.059	0.319	0.319	0.062	0.047	0.058	0.081	0.085	0.082	0.063	0.076	0.057	0.085	0.06	0.071	0.076	0.076	0.082	0.082	1	0.076	0.071	0.079	0.068	0.033	0.061	0.073	0.078	0.049	0.082	0.071	0.08	0.093	0.035	0.085	0.07	0.058	0.071	0.073	0.051	0.044	0.046	0.053	0.069	0.044	0.067	0.053
fads2-Channel catfish	0.112	0.055	0.033	0.071	0.073	0.049	0.053	0.085	0.077	0.089	0.085	0.071	0.062	0.073	0.085	0.058	0.128	0.078	0.076	0.076	0.08	0.076	1	0.66	0.079	0.079	0.044	0.07	0.694	0.683	0.049	0.644	0.644	0.853	0.083	0.022	0.085	0.046	0.33	0.093	0.093	0.049	0.053	0.056	0.067	0.058	0.049	0.051	0.044
fads2-Large yellow croaker	0.11	0.044	0.041	0.082	0.085	0.053	0.062	0.08	0.074	0.069	0.076	0.067	0.051	0.065	0.076	0.044	0.134	0.083	0.085	0.083	0.087	0.071	0.66	1	0.079	0.079	0.038	0.089	0.853	0.844	0.042	0.732	0.755	0.651	0.074	0.02	0.087	0.064	0.321	0.086	0.084	0.056	0.042	0.044	0.044	0.049	0.038	0.04	0.031
fads2-Rainbow trout	0.061	0.061	0.067	0.07	0.072	0.07	0.059	0.079	0.933	0.052	0.052	0.065	0.059	0.065	0.052	0.055	0.05	0.055	0.061	0.057	0.057	0.079	0.079	0.079	1	0.927	0.046	0.115	0.083	0.085	0.046	0.083	0.077	0.079	0.061	0.035	0.085	0.068	0.066	0.083	0.085	0.046	0.035	0.041	0.061	0.052	0.05	0.044	0.044
d6fad_a-Salmon	0.066	0.063	0.077	0.061	0.063	0.066	0.061	0.081	0.911	0.046	0.05	0.061	0.061	0.063	0.05	0.05	0.055	0.055	0.063	0.057	0.059	0.068	0.079	0.079	0.927	1	0.048	0.109	0.085	0.085	0.046	0.085	0.077	0.079	0.061	0.037	0.079	0.07	0.068	0.081	0.083	0.048	0.041	0.046	0.055	0.061	0.048	0.041	0.044
d6fad_b-Salmon	0.051	0.042	0.045	0.04	0.04	0.039	0.021	0.027	0.039	0.045	0.047	0.043	0.036	0.049	0.054	0.037	0.031	0.036	0.033	0.04	0.038	0.033	0.044	0.038	0.046	0.048	1	0.052	0.049	0.047	0.043	0.038	0.047	0.033	0.042	0.038	0.04	0.052	0.04	0.042	0.04	0.059	0.102	0.102	0.066	0.042	0.056	0.062	0.085
d6fad_c-Salmon	0.061	0.045	0.049	0.048	0.052	0.061	0.051	0.063	0.107	0.063	0.063	0.041	0.059	0.043	0.072	0.063	0.054	0.074	0.074	0.07	0.083	0.061	0.07	0.089	0.115	0.109	0.052	1	0.096	0.089	0.083	0.078	0.087	0.072	0.065	0.03	0.07	0.083	0.083	0.085	0.087	0.048	0.059	0.061	0.05	0.056	0.054	0.045	0.052
FD6D-Snapper	0.107	0.044	0.033	0.087	0.089	0.047	0.061	0.08	0.079	0.06	0.069	0.063	0.053	0.065	0.071	0.051	0.139	0.074	0.076	0.074	0.085	0.073	0.694	0.853	0.083	0.085	0.049	0.096	1	0.928	0.049	0.764	0.808	0.683	0.067	0.024	0.092	0.061	0.323	0.086	0.084	0.044	0.044	0.049	0.044	0.053	0.042	0.047	0.042
fads2-Bass	0.105	0.042	0.035	0.078	0.08	0.047	0.061	0.083	0.081	0.053	0.058	0.063	0.049	0.063	0.065	0.042	0.139	0.071	0.071	0.069	0.076	0.078	0.683	0.844	0.085	0.085	0.047	0.089	0.928	1	0.04	0.764	0.8	0.665	0.062	0.02	0.085	0.064	0.316	0.086	0.086	0.042	0.047	0.051	0.042	0.053	0.042	0.044	0.035
fads2-Eel	0.042	0.051	0.049	0.042	0.042	0.052	0.037	0.059	0.05	0.049	0.058	0.047	0.075	0.049	0.051	0.06	0.054	0.049	0.049	0.042	0.049	0.049	0.049	0.042	0.046	0.046	0.043	0.083	0.049	0.04	1	0.044	0.047	0.049	0.045	0.024	0.056	0.055	0.051	0.04	0.04	0.05	0.024	0.024	0.055	0.058	0.089	0.055	0.053
Fads2-Tilapia	0.092	0.046	0.035	0.076	0.08	0.056	0.057	0.071	0.079	0.074	0.069	0.057	0.047	0.059	0.056	0.049	0.134	0.076	0.078	0.076	0.083	0.082	0.644	0.732	0.083	0.085	0.038	0.078	0.764	0.764	0.044	1	0.707	0.66	0.067	0.02	0.078	0.057	0.305	0.08	0.08	0.053	0.044	0.049	0.047	0.049	0.038	0.044	0.035
fads2-Turbot	0.11	0.04	0.037	0.076	0.078	0.06	0.064	0.078	0.072	0.076	0.083	0.08	0.053	0.075	0.076	0.047	0.137	0.083	0.087	0.08	0.096	0.071	0.644	0.755	0.077	0.077	0.047	0.087	0.808	0.8	0.047	0.707	1	0.647	0.076	0.02	0.08	0.068	0.301	0.077	0.077	0.044	0.042	0.047	0.053	0.047	0.038	0.049	0.038
fads2-Yellow catfish	0.11	0.055	0.033	0.076	0.078	0.049	0.053	0.08	0.072	0.092	0.087	0.067	0.065	0.067	0.08	0.056	0.121	0.08	0.078	0.074	0.085	0.08	0.853	0.651	0.079	0.079	0.033	0.072	0.683	0.665	0.049	0.66	0.647	1	0.092	0.026	0.076	0.066	0.33	0.097	0.097	0.042	0.035	0.042	0.062	0.051	0.042	0.053	0.044
fads2-Shark	0.067	0.051	0.051	0.044	0.051	0.058	0.055	0.069	0.066	0.725	0.709	0.053	0.137	0.053	0.752	0.054	0.076	0.655	0.655	0.653	0.65	0.093	0.083	0.074	0.061	0.061	0.042	0.065	0.067	0.062	0.045	0.067	0.076	0.092	1	0.024	0.063	0.064	0.069	0.075	0.075	0.047	0.065	0.067	0.047	0.056	0.051	0.033	0.033
fads2-Grass carp	0.045	0.022	0.025	0.017	0.017	0.023	0.025	0.027	0.035	0.022	0.029	0.022	0.029	0.022	0.018	0.034	0.033	0.018	0.024	0.022	0.024	0.035	0.022	0.02	0.035	0.037	0.038	0.03	0.024	0.02	0.024	0.02	0.02	0.026	0.024	1	0.027	0.019	0.029	0.035	0.035	0.013	0.032	0.032	0.034	0.022	0.018	0.019	0.02
fadsd6-Cobia	0.063	0.085	0.043	0.06	0.062	0.074	0.053	0.065	0.094	0.074	0.074	0.063	0.049	0.057	0.063	0.074	0.065	0.072	0.074	0.074	0.078	0.085	0.085	0.087	0.085	0.079	0.04	0.07	0.092	0.085	0.056	0.078	0.08	0.076	0.063	0.027	1	0.064	0.076	0.062	0.06	0.054	0.045	0.052	0.072	0.052	0.04	0.063	0.042
Delta6-Ciona	0.075	0.052	0.043	0.086	0.079	0.057	0.037	0.044	0.063	0.061	0.061	0.045	0.044	0.051	0.057	0.035	0.055	0.066	0.064	0.07	0.07	0.07	0.046	0.064	0.068	0.07	0.052	0.083	0.061	0.064	0.055	0.057	0.068	0.066	0.064	0.019	0.064	1	0.068	0.061	0.066	0.035	0.037	0.044	0.066	0.046	0.066	0.048	0.044
FADS3-Human	0.121	0.049	0.045	0.266	0.27	0.071	0.061	0.065	0.063	0.062	0.06	0.08	0.065	0.073	0.065	0.06	0.056	0.083	0.085	0.078	0.085	0.058	0.33	0.321	0.066	0.068	0.04	0.083	0.323	0.316	0.051	0.305	0.301	0.33	0.069	0.029	0.076	0.068	1	0.109	0.111	0.078	0.058	0.058	0.071	0.056	0.035	0.067	0.042
Fads3-Mouse	0.055	0.04	0.049	0.086	0.082	0.048	0.062	0.077	0.083	0.069	0.075	0.036	0.06	0.034	0.064	0.062	0.055	0.077	0.08	0.073	0.075	0.071	0.093	0.086	0.083	0.081	0.042	0.085	0.086	0.086	0.04	0.08	0.077	0.097	0.075	0.035	0.062	0.061	0.109	1	0.988	0.037	0.048	0.051	0.066	0.055	0.048	0.051	0.053
Fads3-Rat	0.057	0.037	0.049	0.089	0.084	0.051	0.062	0.077	0.085	0.069	0.075	0.036	0.062	0.034	0.064	0.062	0.057	0.077	0.08	0.073	0.075	0.073	0.093	0.084	0.085	0.083	0.04	0.087	0.084	0.086	0.04	0.08	0.077	0.097	0.075	0.035	0.06	0.066	0.111	0.988	1	0.037	0.051	0.053	0.064	0.053	0.044	0.051	0.055
FADS6-Human	0.049	0.051	0.055	0.06	0.062	0.069	0.055	0.041	0.048	0.042	0.051	0.063	0.034	0.065	0.049	0.046	0.045	0.045	0.047	0.047	0.04	0.051	0.049	0.056	0.046	0.048	0.059	0.048	0.044	0.042	0.05	0.053	0.044	0.042	0.047	0.013	0.054	0.035	0.078	0.037	0.037	1	0.07	0.081	0.059	0.075	0.094	0.073	0.048
Fads6-Mouse	0.047	0.031	0.051	0.06	0.055	0.059	0.041	0.045	0.046	0.065	0.063	0.059	0.066	0.065	0.065	0.048	0.036	0.072	0.078	0.083	0.076	0.044	0.053	0.042	0.035	0.041	0.102	0.059	0.044	0.047	0.024	0.044	0.042	0.035	0.065	0.032	0.045	0.037	0.058	0.048	0.051	0.07	1	0.929	0.051	0.063	0.07	0.067	0.071
Fads6-Rat	0.038	0.031	0.051	0.06	0.058	0.066	0.045	0.045	0.05	0.065	0.065	0.055	0.061	0.059	0.065	0.051	0.036	0.067	0.076	0.081	0.074	0.046	0.056	0.044	0.041	0.046	0.102	0.061	0.049	0.051	0.024	0.049	0.047	0.042	0.067	0.032	0.052	0.044	0.058	0.051	0.053	0.081	0.929	1	0.054	0.06	0.075	0.067	0.071
FADS6-Chicken	0.047	0.053	0.047	0.046	0.049	0.052	0.045	0.064	0.055	0.047	0.056	0.047	0.046	0.065	0.058	0.069	0.051	0.058	0.056	0.054	0.06	0.053	0.067	0.044	0.061	0.055	0.066	0.05	0.044	0.042	0.055	0.047	0.053	0.062	0.047	0.034	0.072	0.066	0.071	0.066	0.064	0.059	0.051	0.054	1	0.066	0.064	0.064	0.059
fads6-Tropical clawed frog	0.049	0.053	0.041	0.076	0.067	0.05	0.047	0.059	0.057	0.042	0.042	0.043	0.061	0.043	0.054	0.067	0.058	0.04	0.04	0.042	0.042	0.069	0.058	0.049	0.052	0.061	0.042	0.056	0.053	0.053	0.058	0.049	0.047	0.051	0.056	0.022	0.052	0.046	0.056	0.055	0.053	0.075	0.063	0.06	0.066	1	0.06	0.053	0.085
fads6-Amphioxus	0.051	0.044	0.045	0.049	0.053	0.039	0.055	0.048	0.048	0.058	0.058	0.055	0.058	0.051	0.058	0.053	0.056	0.056	0.047	0.054	0.054	0.044	0.049	0.038	0.05	0.048	0.056	0.054	0.042	0.042	0.089	0.038	0.038	0.042	0.051	0.018	0.04	0.066	0.035	0.048	0.044	0.094	0.07	0.075	0.064	0.06	1	0.061	0.07
fads6-Zebrafish	0.033	0.038	0.053	0.055	0.055	0.05	0.059	0.043	0.05	0.038	0.04	0.055	0.073	0.057	0.038	0.048	0.058	0.038	0.045	0.049	0.04	0.067	0.051	0.04	0.044	0.041	0.062	0.045	0.047	0.044	0.055	0.044	0.049	0.053	0.033	0.019	0.063	0.048	0.067	0.051	0.051	0.073	0.067	0.067	0.064	0.053	0.061	1	0.081
FADS6-Goldfish	0.045	0.035	0.045	0.04	0.042	0.046	0.059	0.059	0.046	0.036	0.038	0.036	0.063	0.034	0.045	0.048	0.049	0.047	0.047	0.047	0.045	0.053	0.044	0.031	0.044	0.044	0.085	0.052	0.042	0.035	0.053	0.035	0.038	0.044	0.033	0.02	0.042	0.044	0.042	0.053	0.055	0.048	0.071	0.071	0.059	0.085	0.07	0.081	1
FADS6-Carp	0.047	0.033	0.041	0.055	0.058	0.052	0.041	0.048	0.059	0.047	0.049	0.036	0.056	0.036	0.067	0.053	0.042	0.063	0.047	0.049	0.06	0.044	0.053	0.049	0.055	0.052	0.081	0.041	0.047	0.053	0.05	0.056	0.056	0.053	0.047	0.033	0.054	0.044	0.033	0.06	0.057	0.073	0.067	0.067	0.049	0.042	0.078	0.064	0.106
FADS6-Cod	0.065	0.051	0.047	0.049	0.051	0.05	0.045	0.052	0.041	0.06	0.06	0.051	0.036	0.047	0.069	0.048	0.069	0.063	0.058	0.058	0.058	0.046	0.071	0.06	0.041	0.041	0.048	0.043	0.056	0.056	0.067	0.074	0.069	0.065	0.072	0.023	0.074	0.055	0.056	0.051	0.051	0.048	0.056	0.051	0.064	0.083	0.069	0.077	0.095
FADS6-Channel catfish	0.045	0.031	0.035	0.046	0.051	0.039	0.061	0.038	0.046	0.049	0.047	0.034	0.058	0.032	0.047	0.039	0.042	0.051	0.047	0.047	0.056	0.055	0.038	0.035	0.055	0.052	0.053	0.052	0.04	0.042	0.055	0.04	0.038	0.038	0.04	0.022	0.054	0.037	0.033	0.042	0.042	0.067	0.053	0.05	0.066	0.053	0.083	0.095	0.081
FADS6-Large yellow croaker	0.045	0.046	0.047	0.053	0.053	0.055	0.041	0.045	0.05	0.045	0.051	0.047	0.056	0.045	0.058	0.034	0.054	0.058	0.056	0.054	0.056	0.055	0.035	0.047	0.05	0.052	0.05	0.059	0.053	0.049	0.058	0.044	0.047	0.04	0.063	0.034	0.052	0.05	0.051	0.057	0.055	0.064	0.056	0.045	0.061	0.05	0.077	0.061	0.064
fads6-Eel	0.063	0.051	0.063	0.085	0.082	0.048	0.039	0.07	0.07	0.049	0.049	0.049	0.06	0.041	0.054	0.065	0.042	0.051	0.056	0.051	0.051	0.069	0.049	0.053	0.074	0.072	0.043	0.063	0.053	0.047	0.07	0.051	0.049	0.044	0.067	0.021	0.056	0.061	0.062	0.062	0.062	0.053	0.045	0.045	0.072	0.074	0.053	0.019	0.043
FADS6-Rainbow trout	0.038	0.069	0.057	0.06	0.058	0.066	0.055	0.057	0.046	0.047	0.047	0.053	0.063	0.053	0.045	0.06	0.074	0.051	0.054	0.047	0.056	0.046	0.06	0.069	0.041	0.044	0.06	0.061	0.062	0.067	0.06	0.069	0.062	0.065	0.038	0.02	0.049	0.068	0.074	0.06	0.057	0.055	0.055	0.055	0.079	0.055	0.06	0.063	0.073
FADS6-Tilapia	0.027	0.038	0.021	0.049	0.055	0.046	0.053	0.05	0.037	0.045	0.042	0.067	0.061	0.063	0.049	0.062	0.047	0.042	0.047	0.049	0.042	0.042	0.056	0.062	0.035	0.033	0.037	0.039	0.069	0.058	0.055	0.067	0.067	0.053	0.058	0.04	0.063	0.041	0.071	0.044	0.042	0.067	0.043	0.048	0.054	0.065	0.112	0.083	0.069
FADS6-Salmon	0.04	0.073	0.057	0.06	0.058	0.066	0.055	0.061	0.046	0.049	0.049	0.049	0.061	0.049	0.049	0.058	0.069	0.054	0.056	0.049	0.058	0.051	0.06	0.062	0.041	0.039	0.065	0.061	0.058	0.06	0.06	0.062	0.058	0.065	0.042	0.025	0.054	0.066	0.076	0.064	0.062	0.055	0.053	0.053	0.079	0.063	0.06	0.063	0.075
FADS6-Snapper	0.045	0.038	0.057	0.049	0.053	0.046	0.043	0.054	0.041	0.04	0.049	0.061	0.061	0.061	0.042	0.044	0.033	0.033	0.033	0.033	0.038	0.04	0.042	0.038	0.035	0.037	0.057	0.059	0.035	0.035	0.046	0.033	0.049	0.04	0.042	0.023	0.058	0.037	0.049	0.04	0.037	0.083	0.064	0.057	0.061	0.07	0.077	0.062	0.051
FADS6-Fugu	0.051	0.04	0.041	0.042	0.042	0.048	0.062	0.052	0.061	0.069	0.072	0.049	0.073	0.047	0.065	0.044	0.045	0.06	0.067	0.063	0.065	0.071	0.049	0.044	0.055	0.055	0.053	0.072	0.047	0.051	0.063	0.056	0.049	0.053	0.056	0.029	0.056	0.039	0.038	0.037	0.04	0.064	0.059	0.053	0.046	0.047	0.266	0.072	0.059
fads6-Bass	0.058	0.085	0.061	0.051	0.051	0.055	0.047	0.061	0.046	0.049	0.051	0.036	0.066	0.034	0.051	0.046	0.051	0.051	0.051	0.049	0.051	0.053	0.053	0.056	0.044	0.05	0.061	0.067	0.056	0.056	0.058	0.06	0.047	0.049	0.045	0.041	0.052	0.035	0.056	0.069	0.069	0.046	0.061	0.056	0.059	0.061	0.054	0.066	0.046
fads6-Turbot	0.042	0.069	0.037	0.06	0.062	0.059	0.039	0.045	0.039	0.045	0.042	0.024	0.063	0.024	0.047	0.034	0.06	0.049	0.049	0.04	0.045	0.062	0.04	0.053	0.044	0.046	0.075	0.059	0.049	0.051	0.033	0.035	0.053	0.035	0.056	0.016	0.04	0.046	0.069	0.048	0.051	0.062	0.063	0.072	0.071	0.06	0.051	0.066	0.088
fads6-Yellow catfish	0.036	0.046	0.035	0.053	0.058	0.046	0.047	0.029	0.046	0.04	0.049	0.043	0.046	0.043	0.042	0.046	0.038	0.051	0.038	0.04	0.047	0.049	0.038	0.044	0.052	0.046	0.069	0.052	0.04	0.04	0.053	0.047	0.035	0.049	0.042	0.03	0.045	0.028	0.042	0.044	0.044	0.086	0.061	0.055	0.066	0.068	0.067	0.091	0.083
Cyt-b5-r-Fruit fly	0.049	0.06	0.049	0.053	0.051	0.068	0.045	0.075	0.055	0.074	0.072	0.045	0.043	0.043	0.076	0.064	0.054	0.083	0.083	0.081	0.085	0.078	0.051	0.056	0.059	0.059	0.048	0.065	0.053	0.056	0.052	0.049	0.049	0.049	0.076	0.016	0.033	0.059	0.067	0.084	0.084	0.048	0.036	0.036	0.059	0.045	0.05	0.052	0.045
CG17928-Fruit fly	0.038	0.062	0.059	0.062	0.06	0.068	0.047	0.049	0.063	0.047	0.045	0.051	0.054	0.051	0.054	0.07	0.056	0.051	0.06	0.054	0.06	0.055	0.049	0.053	0.061	0.066	0.029	0.065	0.051	0.051	0.045	0.053	0.053	0.04	0.054	0.013	0.058	0.059	0.067	0.057	0.057	0.058	0.074	0.074	0.061	0.054	0.02	0.049	0.049
Delta12-Fruit fly	0.058	0.053	0.047	0.033	0.035	0.087	0.062	0.059	0.061	0.056	0.065	0.057	0.07	0.061	0.06	0.074	0.074	0.051	0.049	0.049	0.054	0.058	0.069	0.056	0.061	0.061	0.058	0.054	0.056	0.056	0.06	0.058	0.06	0.06	0.049	0.021	0.056	0.05	0.035	0.057	0.057	0.051	0.044	0.044	0.07	0.058	0.067	0.049	0.067
fat-1-Worm	0.04	0.062	0.029	0.033	0.033	0.059	0.059	0.052	0.044	0.065	0.06	0.041	0.056	0.041	0.056	0.044	0.076	0.051	0.045	0.049	0.04	0.071	0.049	0.049	0.05	0.044	0.064	0.048	0.049	0.047	0.036	0.044	0.047	0.047	0.049	0.034	0.058	0.055	0.053	0.037	0.04	0.074	0.042	0.042	0.044	0.079	0.064	0.059	0.047
fat-2-Worm	0.049	0.024	0.045	0.042	0.042	0.043	0.041	0.029	0.037	0.038	0.033	0.036	0.051	0.034	0.029	0.039	0.042	0.033	0.029	0.031	0.033	0.038	0.044	0.051	0.037	0.035	0.058	0.043	0.049	0.051	0.046	0.047	0.051	0.044	0.033	0.026	0.036	0.048	0.042	0.06	0.055	0.061	0.069	0.063	0.066	0.055	0.058	0.066	0.069
fat-5-Worm	0.031	0.038	0.025	0.04	0.04	0.043	0.049	0.036	0.05	0.049	0.051	0.034	0.061	0.039	0.054	0.055	0.042	0.058	0.045	0.054	0.056	0.031	0.035	0.035	0.046	0.046	0.073	0.054	0.04	0.035	0.046	0.033	0.042	0.031	0.038	0.027	0.031	0.033	0.031	0.051	0.048	0.073	0.084	0.084	0.044	0.035	0.067	0.073	0.045
fat-6-Worm	0.036	0.04	0.025	0.051	0.053	0.046	0.055	0.034	0.039	0.027	0.024	0.03	0.046	0.032	0.027	0.051	0.04	0.042	0.042	0.042	0.042	0.038	0.035	0.042	0.037	0.035	0.079	0.045	0.04	0.042	0.026	0.044	0.047	0.04	0.031	0.041	0.058	0.055	0.049	0.042	0.042	0.054	0.055	0.046	0.044	0.035	0.026	0.067	0.074
fat-7-Worm	0.051	0.049	0.033	0.024	0.026	0.041	0.045	0.057	0.052	0.049	0.049	0.032	0.051	0.03	0.051	0.039	0.04	0.049	0.047	0.045	0.047	0.038	0.049	0.058	0.055	0.052	0.071	0.054	0.053	0.049	0.038	0.044	0.056	0.051	0.054	0.044	0.061	0.035	0.038	0.024	0.024	0.065	0.067	0.067	0.044	0.045	0.032	0.062	0.048
delta-9-Grass carp	0.045	0.026	0.045	0.038	0.038	0.05	0.029	0.048	0.068	0.04	0.036	0.036	0.044	0.03	0.042	0.037	0.04	0.049	0.04	0.038	0.047	0.051	0.038	0.047	0.059	0.063	0.053	0.043	0.049	0.051	0.046	0.053	0.053	0.042	0.042	0.027	0.052	0.039	0.04	0.037	0.04	0.065	0.067	0.064	0.056	0.05	0.056	0.059	0.057
SCD5-Human	0.042	0.026	0.041	0.042	0.038	0.039	0.055	0.05	0.055	0.045	0.051	0.034	0.039	0.034	0.038	0.044	0.024	0.04	0.04	0.042	0.038	0.038	0.056	0.047	0.052	0.055	0.062	0.035	0.049	0.047	0.043	0.053	0.042	0.044	0.04	0.036	0.045	0.048	0.026	0.057	0.053	0.081	0.064	0.064	0.044	0.055	0.088	0.073	0.057
SCD5-Chicken	0.045	0.029	0.025	0.046	0.046	0.032	0.037	0.032	0.03	0.024	0.018	0.022	0.027	0.022	0.027	0.037	0.029	0.031	0.027	0.029	0.031	0.035	0.035	0.031	0.028	0.028	0.032	0.037	0.035	0.033	0.046	0.024	0.038	0.031	0.027	0.048	0.029	0.052	0.038	0.031	0.031	0.04	0.029	0.032	0.039	0.037	0.037	0.031	0.028
scd5-Amphioxus	0.02	0.038	0.041	0.053	0.055	0.046	0.029	0.027	0.048	0.045	0.047	0.039	0.058	0.039	0.042	0.034	0.054	0.047	0.047	0.04	0.047	0.035	0.047	0.038	0.052	0.046	0.071	0.037	0.035	0.038	0.031	0.035	0.042	0.04	0.047	0.039	0.04	0.026	0.038	0.046	0.046	0.067	0.073	0.076	0.049	0.037	0.08	0.076	0.062
scdb-Zebrafish	0.031	0.038	0.043	0.06	0.06	0.039	0.029	0.043	0.028	0.036	0.036	0.036	0.046	0.036	0.029	0.027	0.051	0.047	0.049	0.049	0.042	0.044	0.058	0.067	0.028	0.022	0.071	0.043	0.062	0.062	0.05	0.062	0.058	0.058	0.045	0.031	0.029	0.026	0.065	0.042	0.044	0.057	0.04	0.032	0.049	0.053	0.048	0.056	0.054
scdb-Goldfish	0.049	0.051	0.039	0.049	0.049	0.055	0.047	0.057	0.044	0.058	0.058	0.039	0.083	0.032	0.058	0.051	0.042	0.054	0.054	0.051	0.056	0.049	0.056	0.056	0.048	0.046	0.052	0.039	0.047	0.051	0.05	0.047	0.053	0.062	0.051	0.018	0.049	0.048	0.062	0.051	0.051	0.044	0.052	0.044	0.066	0.065	0.06	0.042	0.06
scd-Goldfish	0.029	0.042	0.047	0.046	0.046	0.05	0.041	0.043	0.03	0.029	0.029	0.034	0.039	0.041	0.027	0.032	0.04	0.04	0.033	0.031	0.033	0.046	0.038	0.042	0.033	0.033	0.056	0.056	0.042	0.044	0.031	0.051	0.042	0.047	0.031	0.024	0.031	0.028	0.04	0.035	0.035	0.057	0.058	0.055	0.046	0.053	0.064	0.053	0.08
scdb-Channel catfish	0.027	0.031	0.049	0.033	0.031	0.036	0.043	0.038	0.07	0.031	0.033	0.03	0.046	0.028	0.036	0.039	0.049	0.031	0.029	0.027	0.031	0.038	0.029	0.022	0.059	0.057	0.053	0.035	0.024	0.026	0.053	0.024	0.024	0.029	0.031	0.045	0.031	0.035	0.033	0.042	0.042	0.057	0.052	0.052	0.061	0.032	0.053	0.05	0.074
scd-Channel catfish	0.045	0.038	0.049	0.042	0.035	0.043	0.047	0.057	0.026	0.033	0.033	0.022	0.058	0.02	0.029	0.025	0.042	0.042	0.04	0.033	0.036	0.035	0.047	0.035	0.024	0.028	0.068	0.045	0.042	0.038	0.07	0.038	0.042	0.044	0.024	0.027	0.047	0.046	0.044	0.046	0.048	0.043	0.076	0.061	0.061	0.045	0.059	0.09	0.094
scd5-Shark	0.031	0.038	0.039	0.035	0.035	0.041	0.037	0.057	0.039	0.042	0.042	0.034	0.041	0.034	0.047	0.027	0.036	0.036	0.033	0.036	0.038	0.035	0.042	0.035	0.044	0.044	0.053	0.07	0.044	0.044	0.065	0.044	0.04	0.047	0.054	0.027	0.038	0.048	0.042	0.055	0.057	0.078	0.076	0.076	0.056	0.04	0.048	0.056	0.054
scdb-Cod	0.045	0.044	0.045	0.046	0.044	0.036	0.041	0.043	0.035	0.033	0.031	0.043	0.044	0.036	0.036	0.055	0.047	0.033	0.036	0.038	0.038	0.038	0.035	0.029	0.033	0.037	0.076	0.054	0.033	0.031	0.036	0.035	0.031	0.029	0.036	0.017	0.061	0.05	0.035	0.053	0.055	0.073	0.093	0.093	0.056	0.053	0.051	0.073	0.082
scdb-Rainbow trout	0.036	0.035	0.049	0.031	0.026	0.041	0.053	0.036	0.061	0.036	0.029	0.032	0.041	0.028	0.033	0.034	0.049	0.031	0.04	0.038	0.04	0.031	0.026	0.031	0.055	0.05	0.062	0.032	0.022	0.024	0.043	0.026	0.026	0.031	0.033	0.033	0.036	0.037	0.035	0.053	0.053	0.059	0.064	0.067	0.069	0.03	0.078	0.064	0.06
SCD5-Rainbow trout	0.058	0.033	0.041	0.046	0.046	0.069	0.059	0.041	0.041	0.038	0.042	0.034	0.031	0.039	0.045	0.044	0.042	0.047	0.049	0.049	0.049	0.051	0.051	0.038	0.041	0.035	0.054	0.039	0.051	0.049	0.05	0.051	0.042	0.058	0.042	0.028	0.031	0.022	0.044	0.042	0.042	0.065	0.072	0.075	0.034	0.055	0.061	0.07	0.102
scdb-Salmon	0.033	0.04	0.055	0.029	0.024	0.048	0.053	0.036	0.063	0.027	0.022	0.028	0.036	0.026	0.027	0.039	0.049	0.029	0.031	0.031	0.036	0.033	0.026	0.029	0.057	0.055	0.056	0.03	0.024	0.026	0.05	0.029	0.029	0.031	0.027	0.036	0.033	0.041	0.033	0.053	0.053	0.057	0.064	0.067	0.066	0.032	0.075	0.059	0.068
ACOD-Salmon	0.031	0.038	0.051	0.031	0.026	0.041	0.051	0.041	0.066	0.033	0.027	0.028	0.041	0.024	0.031	0.037	0.051	0.027	0.036	0.033	0.036	0.033	0.029	0.029	0.059	0.057	0.065	0.03	0.022	0.024	0.041	0.026	0.026	0.033	0.027	0.039	0.038	0.037	0.035	0.053	0.053	0.057	0.064	0.064	0.069	0.03	0.072	0.064	0.062
SCD5-Salmon	0.058	0.035	0.043	0.046	0.046	0.066	0.057	0.041	0.041	0.036	0.036	0.034	0.029	0.039	0.04	0.046	0.042	0.045	0.047	0.047	0.049	0.053	0.051	0.038	0.044	0.037	0.054	0.039	0.053	0.051	0.05	0.053	0.042	0.058	0.04	0.028	0.031	0.022	0.047	0.042	0.042	0.062	0.069	0.072	0.034	0.06	0.059	0.073	0.094
scdb-Snapper	0.045	0.04	0.047	0.031	0.031	0.039	0.039	0.038	0.052	0.06	0.065	0.032	0.044	0.032	0.056	0.037	0.049	0.058	0.058	0.058	0.056	0.042	0.044	0.049	0.057	0.05	0.047	0.05	0.04	0.038	0.041	0.038	0.047	0.044	0.063	0.041	0.061	0.035	0.049	0.031	0.031	0.043	0.078	0.076	0.049	0.053	0.061	0.07	0.065
scdb-Fugu	0.033	0.044	0.027	0.042	0.04	0.034	0.049	0.043	0.052	0.047	0.038	0.032	0.031	0.028	0.029	0.044	0.042	0.029	0.029	0.029	0.029	0.04	0.044	0.038	0.052	0.052	0.059	0.035	0.038	0.035	0.033	0.038	0.031	0.056	0.031	0.048	0.056	0.048	0.047	0.044	0.04	0.073	0.073	0.076	0.049	0.073	0.056	0.048	0.071
acod-Ciona	0.051	0.058	0.029	0.049	0.046	0.071	0.047	0.054	0.044	0.038	0.031	0.032	0.056	0.034	0.024	0.065	0.051	0.031	0.033	0.036	0.036	0.031	0.047	0.058	0.052	0.05	0.032	0.07	0.049	0.051	0.065	0.051	0.033	0.042	0.031	0.037	0.045	0.039	0.042	0.051	0.051	0.069	0.051	0.056	0.066	0.053	0.059	0.075	0.051
SCD-Human	0.051	0.046	0.037	0.051	0.051	0.039	0.035	0.05	0.057	0.042	0.042	0.059	0.066	0.061	0.045	0.044	0.047	0.051	0.047	0.054	0.047	0.04	0.042	0.042	0.055	0.048	0.044	0.05	0.04	0.031	0.046	0.04	0.038	0.044	0.029	0.044	0.033	0.035	0.04	0.035	0.035	0.062	0.044	0.041	0.059	0.032	0.078	0.064	0.052
Scd1-Mouse	0.042	0.044	0.039	0.031	0.033	0.052	0.037	0.036	0.035	0.04	0.033	0.034	0.054	0.039	0.04	0.051	0.038	0.036	0.04	0.04	0.038	0.042	0.049	0.04	0.037	0.03	0.036	0.067	0.042	0.04	0.048	0.056	0.038	0.044	0.042	0.019	0.031	0.03	0.033	0.051	0.051	0.059	0.059	0.059	0.044	0.05	0.061	0.036	0.078
Scd2-Mouse	0.045	0.046	0.037	0.038	0.035	0.062	0.035	0.041	0.044	0.04	0.047	0.051	0.046	0.051	0.04	0.044	0.031	0.038	0.033	0.033	0.036	0.029	0.031	0.035	0.044	0.046	0.019	0.035	0.031	0.04	0.053	0.024	0.029	0.031	0.031	0.027	0.052	0.037	0.049	0.04	0.04	0.062	0.055	0.058	0.071	0.053	0.07	0.039	0.069
Scd3-Mouse	0.049	0.053	0.045	0.04	0.04	0.041	0.037	0.054	0.059	0.051	0.049	0.057	0.068	0.059	0.049	0.041	0.031	0.056	0.051	0.058	0.051	0.042	0.042	0.035	0.055	0.048	0.033	0.052	0.033	0.031	0.038	0.033	0.038	0.049	0.036	0.047	0.027	0.037	0.047	0.04	0.04	0.065	0.038	0.038	0.059	0.04	0.075	0.066	0.064
Scd4-Mouse	0.033	0.053	0.049	0.049	0.049	0.05	0.037	0.032	0.061	0.054	0.054	0.047	0.061	0.041	0.051	0.032	0.045	0.049	0.051	0.051	0.049	0.053	0.044	0.047	0.063	0.057	0.042	0.041	0.047	0.051	0.043	0.038	0.035	0.051	0.051	0.025	0.036	0.057	0.04	0.051	0.051	0.084	0.028	0.028	0.032	0.05	0.075	0.036	0.053
Scd-Rat	0.045	0.042	0.031	0.035	0.033	0.05	0.041	0.05	0.033	0.038	0.049	0.051	0.051	0.051	0.042	0.048	0.033	0.038	0.036	0.033	0.031	0.02	0.042	0.038	0.033	0.03	0.019	0.037	0.04	0.044	0.063	0.033	0.035	0.042	0.027	0.022	0.054	0.037	0.058	0.046	0.046	0.065	0.053	0.053	0.076	0.042	0.064	0.041	0.053
Scd2-Rat	0.045	0.044	0.031	0.033	0.031	0.062	0.035	0.043	0.044	0.038	0.047	0.055	0.046	0.055	0.04	0.046	0.029	0.038	0.033	0.033	0.033	0.029	0.029	0.033	0.044	0.046	0.019	0.032	0.033	0.042	0.058	0.026	0.031	0.033	0.031	0.027	0.052	0.041	0.049	0.04	0.04	0.065	0.053	0.055	0.076	0.05	0.067	0.039	0.064
Scd3-Rat	0.06	0.038	0.047	0.046	0.051	0.036	0.033	0.048	0.044	0.054	0.047	0.032	0.061	0.032	0.056	0.046	0.047	0.056	0.049	0.051	0.056	0.044	0.051	0.042	0.041	0.044	0.057	0.063	0.049	0.042	0.048	0.049	0.047	0.053	0.045	0.04	0.061	0.044	0.051	0.046	0.046	0.081	0.054	0.054	0.044	0.045	0.051	0.076	0.06
Scd4-Rat	0.038	0.073	0.045	0.058	0.058	0.048	0.041	0.064	0.052	0.058	0.051	0.039	0.076	0.047	0.058	0.048	0.056	0.049	0.056	0.058	0.054	0.044	0.06	0.053	0.057	0.05	0.076	0.05	0.062	0.056	0.072	0.06	0.049	0.058	0.047	0.036	0.052	0.035	0.056	0.044	0.046	0.052	0.06	0.062	0.096	0.058	0.057	0.047	0.055
SCD-Chicken	0.049	0.04	0.037	0.04	0.042	0.043	0.055	0.052	0.041	0.042	0.045	0.043	0.056	0.043	0.029	0.048	0.04	0.031	0.033	0.033	0.033	0.033	0.06	0.049	0.041	0.037	0.078	0.05	0.047	0.042	0.075	0.047	0.051	0.044	0.038	0.033	0.049	0.041	0.033	0.051	0.053	0.059	0.067	0.064	0.076	0.058	0.08	0.078	0.053
scd-Tropical clawed frog	0.058	0.053	0.047	0.058	0.058	0.059	0.047	0.038	0.048	0.045	0.042	0.039	0.039	0.041	0.045	0.058	0.069	0.051	0.049	0.047	0.049	0.062	0.062	0.051	0.05	0.044	0.032	0.054	0.06	0.058	0.055	0.056	0.056	0.06	0.047	0.017	0.042	0.019	0.051	0.042	0.042	0.048	0.061	0.067	0.054	0.05	0.051	0.073	0.071
scd-Zebrafish	0.033	0.035	0.043	0.051	0.051	0.05	0.037	0.041	0.022	0.04	0.045	0.032	0.046	0.036	0.04	0.032	0.047	0.042	0.042	0.042	0.042	0.046	0.033	0.038	0.026	0.028	0.047	0.052	0.04	0.04	0.026	0.044	0.042	0.042	0.042	0.021	0.031	0.035	0.049	0.031	0.031	0.065	0.067	0.064	0.049	0.047	0.072	0.053	0.08
scd1-Shark	0.031	0.033	0.051	0.042	0.044	0.043	0.047	0.05	0.028	0.038	0.042	0.045	0.049	0.043	0.036	0.034	0.038	0.042	0.042	0.047	0.04	0.046	0.049	0.038	0.03	0.03	0.07	0.048	0.038	0.038	0.05	0.053	0.035	0.051	0.042	0.026	0.042	0.035	0.047	0.046	0.046	0.078	0.055	0.055	0.051	0.037	0.048	0.07	0.057
scd-Carp	0.036	0.031	0.029	0.04	0.04	0.052	0.021	0.043	0.039	0.033	0.038	0.034	0.036	0.039	0.031	0.046	0.036	0.042	0.038	0.04	0.042	0.026	0.026	0.044	0.041	0.035	0.044	0.043	0.033	0.031	0.041	0.038	0.031	0.031	0.047	0.059	0.042	0.039	0.049	0.037	0.04	0.065	0.064	0.064	0.051	0.05	0.053	0.053	0.06
scd-Cod	0.031	0.053	0.047	0.042	0.04	0.046	0.047	0.045	0.033	0.04	0.047	0.057	0.049	0.047	0.042	0.037	0.022	0.047	0.045	0.038	0.045	0.046	0.042	0.042	0.033	0.035	0.071	0.03	0.038	0.035	0.021	0.042	0.031	0.044	0.04	0.024	0.031	0.024	0.047	0.051	0.053	0.057	0.081	0.09	0.049	0.04	0.075	0.064	0.051
SCD1-Large yellow croaker	0.045	0.044	0.041	0.031	0.035	0.043	0.039	0.043	0.05	0.065	0.067	0.032	0.041	0.032	0.06	0.032	0.054	0.058	0.06	0.06	0.058	0.038	0.047	0.049	0.055	0.05	0.047	0.045	0.038	0.035	0.041	0.033	0.044	0.047	0.067	0.047	0.054	0.035	0.049	0.022	0.022	0.046	0.078	0.073	0.041	0.05	0.059	0.07	0.065
scd-Eel	0.033	0.044	0.039	0.035	0.031	0.041	0.047	0.043	0.055	0.051	0.045	0.034	0.036	0.039	0.031	0.041	0.036	0.033	0.033	0.033	0.038	0.04	0.051	0.04	0.057	0.057	0.065	0.041	0.047	0.044	0.029	0.047	0.042	0.044	0.042	0.036	0.07	0.044	0.04	0.04	0.035	0.065	0.064	0.067	0.049	0.075	0.075	0.053	0.071
scd-Tilapia	0.047	0.042	0.045	0.024	0.024	0.046	0.041	0.038	0.052	0.072	0.065	0.032	0.044	0.032	0.063	0.039	0.042	0.06	0.065	0.06	0.065	0.035	0.035	0.049	0.057	0.052	0.053	0.043	0.042	0.038	0.033	0.04	0.049	0.035	0.058	0.038	0.047	0.033	0.047	0.028	0.028	0.048	0.073	0.07	0.046	0.047	0.061	0.07	0.062
SCD1a-Snapper	0.045	0.046	0.053	0.02	0.02	0.039	0.041	0.041	0.044	0.065	0.063	0.032	0.041	0.032	0.063	0.046	0.047	0.056	0.06	0.056	0.06	0.035	0.035	0.051	0.048	0.048	0.053	0.037	0.044	0.04	0.031	0.04	0.053	0.04	0.051	0.032	0.047	0.035	0.044	0.026	0.026	0.04	0.07	0.067	0.046	0.047	0.056	0.07	0.06
SCD-Yellow catfish	0.038	0.046	0.031	0.033	0.026	0.023	0.045	0.043	0.055	0.047	0.047	0.045	0.031	0.045	0.031	0.041	0.047	0.033	0.036	0.033	0.033	0.02	0.053	0.04	0.057	0.059	0.079	0.028	0.049	0.049	0.031	0.051	0.044	0.044	0.04	0.045	0.065	0.044	0.031	0.055	0.051	0.059	0.067	0.064	0.064	0.065	0.072	0.053	0.057
scd-Fugu	0.022	0.042	0.025	0.038	0.033	0.043	0.041	0.038	0.055	0.038	0.036	0.036	0.027	0.041	0.027	0.046	0.04	0.027	0.027	0.027	0.029	0.033	0.051	0.049	0.059	0.057	0.068	0.043	0.049	0.051	0.038	0.04	0.044	0.044	0.038	0.048	0.07	0.039	0.04	0.046	0.042	0.067	0.064	0.064	0.044	0.06	0.078	0.053	0.057
scdb-Bass	0.054	0.042	0.039	0.044	0.044	0.041	0.031	0.036	0.044	0.045	0.038	0.043	0.041	0.034	0.04	0.062	0.042	0.04	0.042	0.04	0.042	0.035	0.04	0.029	0.039	0.041	0.076	0.056	0.033	0.031	0.041	0.033	0.033	0.035	0.047	0.02	0.061	0.041	0.04	0.053	0.055	0.067	0.087	0.084	0.066	0.05	0.04	0.081	0.088
Fad2-Fruit fly	0.04	0.035	0.047	0.04	0.035	0.039	0.045	0.043	0.03	0.042	0.036	0.053	0.061	0.051	0.036	0.062	0.042	0.042	0.042	0.04	0.04	0.049	0.031	0.04	0.039	0.037	0.061	0.054	0.04	0.042	0.08	0.038	0.049	0.031	0.042	0.011	0.054	0.052	0.04	0.037	0.04	0.057	0.076	0.073	0.044	0.045	0.075	0.078	0.076
Desat1-Fruit fly	0.04	0.044	0.043	0.04	0.04	0.048	0.041	0.054	0.05	0.047	0.047	0.049	0.051	0.045	0.051	0.046	0.06	0.049	0.045	0.049	0.049	0.049	0.049	0.042	0.048	0.046	0.033	0.063	0.049	0.044	0.036	0.058	0.047	0.047	0.047	0.057	0.045	0.046	0.044	0.057	0.057	0.046	0.046	0.049	0.069	0.037	0.08	0.052	0.07
Desat2-Fruit fly	0.042	0.046	0.045	0.058	0.058	0.046	0.051	0.059	0.035	0.054	0.054	0.039	0.049	0.034	0.063	0.046	0.058	0.058	0.054	0.058	0.054	0.049	0.058	0.047	0.041	0.037	0.047	0.048	0.047	0.044	0.07	0.049	0.051	0.056	0.058	0.011	0.02	0.028	0.047	0.044	0.046	0.065	0.085	0.088	0.051	0.063	0.053	0.063	0.077
DEGS1-Human	0.036	0.058	0.053	0.04	0.038	0.043	0.039	0.057	0.022	0.056	0.058	0.049	0.061	0.049	0.051	0.048	0.042	0.056	0.051	0.047	0.049	0.038	0.035	0.033	0.022	0.024	0.068	0.039	0.038	0.038	0.026	0.029	0.04	0.044	0.058	0.024	0.04	0.028	0.031	0.031	0.028	0.048	0.076	0.076	0.044	0.047	0.045	0.073	0.077
Degs1-Mouse	0.036	0.06	0.053	0.042	0.042	0.036	0.031	0.061	0.03	0.056	0.06	0.049	0.058	0.049	0.054	0.046	0.045	0.056	0.047	0.042	0.042	0.046	0.031	0.029	0.035	0.033	0.071	0.041	0.031	0.026	0.026	0.02	0.029	0.035	0.056	0.018	0.047	0.026	0.029	0.031	0.028	0.046	0.078	0.078	0.039	0.04	0.048	0.081	0.08
Degs1-Rat	0.036	0.058	0.051	0.046	0.042	0.041	0.035	0.057	0.028	0.06	0.065	0.043	0.068	0.043	0.056	0.044	0.049	0.06	0.051	0.047	0.047	0.044	0.04	0.038	0.033	0.028	0.068	0.039	0.04	0.035	0.026	0.024	0.04	0.042	0.058	0.021	0.045	0.026	0.033	0.033	0.031	0.048	0.078	0.078	0.041	0.04	0.043	0.079	0.082
DEGS1-Chicken	0.04	0.062	0.057	0.04	0.042	0.046	0.029	0.061	0.022	0.049	0.049	0.051	0.054	0.049	0.047	0.053	0.047	0.058	0.049	0.054	0.051	0.04	0.035	0.031	0.022	0.024	0.079	0.043	0.035	0.033	0.026	0.031	0.033	0.04	0.049	0.021	0.052	0.033	0.04	0.026	0.026	0.043	0.07	0.073	0.049	0.042	0.048	0.073	0.065
degs1-Tropical clawed frog	0.047	0.053	0.061	0.051	0.049	0.048	0.035	0.068	0.026	0.06	0.056	0.045	0.046	0.047	0.056	0.048	0.049	0.06	0.047	0.051	0.049	0.04	0.033	0.026	0.026	0.028	0.085	0.039	0.033	0.029	0.021	0.024	0.029	0.04	0.054	0.024	0.047	0.041	0.033	0.031	0.031	0.048	0.093	0.09	0.046	0.037	0.061	0.064	0.071
degs1-Zebrafish	0.045	0.055	0.071	0.044	0.042	0.046	0.033	0.07	0.03	0.049	0.047	0.047	0.049	0.043	0.042	0.048	0.047	0.054	0.042	0.047	0.045	0.042	0.042	0.042	0.028	0.035	0.091	0.043	0.04	0.04	0.016	0.035	0.038	0.042	0.047	0.034	0.047	0.035	0.033	0.031	0.031	0.054	0.07	0.07	0.037	0.042	0.035	0.059	0.074
degs1-Carp	0.045	0.055	0.069	0.044	0.046	0.052	0.035	0.068	0.03	0.051	0.051	0.047	0.046	0.043	0.045	0.044	0.047	0.058	0.045	0.051	0.049	0.042	0.038	0.035	0.028	0.035	0.082	0.041	0.038	0.035	0.016	0.033	0.038	0.038	0.051	0.027	0.042	0.035	0.035	0.035	0.035	0.054	0.067	0.067	0.034	0.04	0.035	0.067	0.08
degs2-Carp	0.038	0.058	0.055	0.038	0.038	0.052	0.039	0.064	0.033	0.051	0.056	0.039	0.056	0.032	0.047	0.055	0.049	0.056	0.054	0.054	0.056	0.049	0.04	0.035	0.03	0.028	0.079	0.054	0.04	0.033	0.024	0.031	0.04	0.049	0.056	0.04	0.052	0.035	0.035	0.033	0.033	0.059	0.067	0.073	0.029	0.035	0.037	0.076	0.065
degs1-Goldfish	0.045	0.058	0.069	0.042	0.044	0.048	0.033	0.066	0.033	0.049	0.049	0.045	0.049	0.041	0.045	0.044	0.045	0.056	0.042	0.049	0.047	0.042	0.038	0.035	0.03	0.035	0.085	0.043	0.038	0.035	0.016	0.033	0.035	0.038	0.049	0.027	0.042	0.035	0.033	0.033	0.033	0.051	0.064	0.064	0.034	0.045	0.035	0.062	0.074
degs2-Goldfish	0.038	0.055	0.051	0.038	0.038	0.048	0.037	0.061	0.037	0.051	0.056	0.039	0.056	0.032	0.047	0.058	0.049	0.056	0.054	0.054	0.056	0.049	0.04	0.035	0.035	0.033	0.073	0.056	0.04	0.033	0.021	0.031	0.04	0.049	0.056	0.04	0.054	0.037	0.035	0.033	0.033	0.059	0.067	0.073	0.032	0.037	0.037	0.073	0.068
degs1-Grass carp	0.04	0.06	0.069	0.046	0.044	0.048	0.033	0.066	0.03	0.051	0.047	0.045	0.054	0.041	0.042	0.048	0.049	0.06	0.045	0.047	0.045	0.038	0.042	0.035	0.028	0.035	0.076	0.039	0.038	0.035	0.021	0.033	0.035	0.042	0.051	0.027	0.045	0.033	0.033	0.028	0.028	0.057	0.073	0.073	0.032	0.042	0.037	0.064	0.068
degs2-Grass carp	0.04	0.055	0.055	0.038	0.038	0.048	0.039	0.061	0.033	0.051	0.056	0.036	0.056	0.032	0.047	0.055	0.049	0.056	0.054	0.054	0.056	0.049	0.04	0.035	0.03	0.028	0.079	0.056	0.04	0.033	0.024	0.031	0.04	0.049	0.056	0.04	0.049	0.035	0.035	0.033	0.033	0.059	0.067	0.073	0.029	0.035	0.037	0.076	0.065
degs1-Turbot	0.049	0.058	0.073	0.046	0.042	0.052	0.033	0.066	0.024	0.051	0.047	0.049	0.049	0.045	0.042	0.044	0.045	0.056	0.045	0.049	0.047	0.04	0.044	0.04	0.022	0.026	0.079	0.043	0.04	0.035	0.019	0.031	0.035	0.047	0.049	0.027	0.04	0.03	0.035	0.033	0.031	0.051	0.064	0.061	0.039	0.045	0.032	0.076	0.068
degs2-Turbot	0.036	0.062	0.061	0.04	0.04	0.05	0.041	0.061	0.024	0.058	0.06	0.043	0.063	0.036	0.054	0.067	0.051	0.06	0.058	0.056	0.058	0.049	0.042	0.035	0.022	0.026	0.082	0.061	0.04	0.033	0.026	0.031	0.038	0.051	0.063	0.04	0.054	0.03	0.04	0.035	0.033	0.062	0.084	0.093	0.034	0.032	0.045	0.064	0.062
degs1-Bass	0.045	0.062	0.073	0.046	0.042	0.052	0.033	0.064	0.024	0.051	0.047	0.051	0.049	0.047	0.042	0.044	0.045	0.056	0.045	0.049	0.047	0.042	0.042	0.04	0.022	0.026	0.076	0.045	0.04	0.035	0.019	0.031	0.035	0.044	0.049	0.03	0.04	0.028	0.033	0.031	0.028	0.051	0.067	0.064	0.037	0.045	0.037	0.073	0.074
degs2-Bass	0.038	0.067	0.059	0.038	0.038	0.052	0.043	0.059	0.028	0.054	0.058	0.039	0.058	0.032	0.049	0.065	0.054	0.058	0.054	0.051	0.054	0.046	0.042	0.038	0.026	0.028	0.082	0.061	0.042	0.035	0.029	0.031	0.04	0.049	0.058	0.043	0.056	0.03	0.033	0.035	0.033	0.057	0.07	0.078	0.032	0.032	0.043	0.067	0.06
degs1-Yellow catfish	0.04	0.06	0.069	0.046	0.044	0.046	0.035	0.068	0.028	0.051	0.049	0.047	0.049	0.041	0.047	0.046	0.054	0.056	0.042	0.047	0.045	0.042	0.044	0.04	0.028	0.033	0.079	0.041	0.042	0.038	0.029	0.031	0.04	0.044	0.049	0.024	0.042	0.033	0.042	0.026	0.024	0.043	0.076	0.073	0.049	0.045	0.037	0.073	0.077
degs2-Yellow catfish	0.042	0.058	0.057	0.04	0.038	0.046	0.039	0.057	0.028	0.06	0.063	0.036	0.061	0.032	0.054	0.06	0.051	0.063	0.056	0.056	0.058	0.044	0.042	0.04	0.026	0.026	0.071	0.056	0.042	0.035	0.031	0.033	0.042	0.056	0.063	0.034	0.054	0.033	0.035	0.035	0.035	0.054	0.07	0.076	0.034	0.032	0.04	0.064	0.065
degs1-Channel catfish	0.042	0.06	0.069	0.044	0.042	0.043	0.035	0.066	0.026	0.051	0.047	0.053	0.049	0.047	0.047	0.041	0.051	0.056	0.042	0.047	0.045	0.042	0.044	0.042	0.026	0.03	0.079	0.041	0.044	0.042	0.026	0.035	0.042	0.047	0.049	0.027	0.045	0.035	0.04	0.031	0.028	0.048	0.073	0.07	0.046	0.05	0.045	0.076	0.074
degs1-Shark	0.038	0.029	0.019	0.035	0.033	0.048	0.021	0.05	0.03	0.054	0.06	0.036	0.049	0.032	0.056	0.048	0.036	0.056	0.051	0.058	0.054	0.064	0.035	0.04	0.026	0.028	0.065	0.065	0.038	0.035	0.033	0.035	0.033	0.031	0.058	0.045	0.031	0.024	0.035	0.035	0.035	0.038	0.035	0.046	0.029	0.045	0.045	0.056	0.054
degs1-Cod	0.047	0.06	0.065	0.051	0.049	0.055	0.035	0.066	0.026	0.054	0.051	0.051	0.049	0.047	0.045	0.044	0.058	0.06	0.049	0.051	0.049	0.042	0.038	0.035	0.024	0.028	0.076	0.043	0.035	0.031	0.024	0.029	0.04	0.042	0.051	0.034	0.042	0.03	0.04	0.031	0.031	0.046	0.067	0.064	0.034	0.045	0.04	0.07	0.071
degs1-Large yellow croaker	0.038	0.06	0.073	0.042	0.04	0.048	0.033	0.068	0.033	0.049	0.051	0.047	0.054	0.041	0.049	0.041	0.054	0.06	0.049	0.054	0.051	0.042	0.042	0.042	0.033	0.035	0.079	0.041	0.042	0.038	0.021	0.033	0.04	0.044	0.051	0.04	0.047	0.03	0.035	0.028	0.024	0.051	0.064	0.061	0.037	0.053	0.037	0.073	0.074
degs1-Eel	0.045	0.055	0.075	0.046	0.044	0.048	0.037	0.066	0.022	0.056	0.051	0.053	0.051	0.049	0.051	0.041	0.045	0.06	0.047	0.051	0.049	0.04	0.042	0.04	0.019	0.024	0.073	0.048	0.04	0.035	0.019	0.031	0.04	0.044	0.049	0.027	0.04	0.03	0.035	0.028	0.026	0.054	0.07	0.067	0.044	0.047	0.037	0.07	0.071
degs1-Rainbow trout	0.04	0.062	0.067	0.042	0.042	0.055	0.029	0.061	0.024	0.056	0.051	0.049	0.044	0.043	0.049	0.041	0.047	0.063	0.051	0.056	0.054	0.044	0.04	0.04	0.022	0.026	0.088	0.048	0.04	0.038	0.021	0.029	0.035	0.042	0.051	0.027	0.045	0.026	0.044	0.028	0.028	0.054	0.078	0.076	0.034	0.05	0.043	0.064	0.071
degs1-Fugu	0.042	0.06	0.081	0.049	0.042	0.052	0.035	0.068	0.03	0.051	0.047	0.043	0.051	0.041	0.045	0.051	0.047	0.054	0.047	0.051	0.049	0.046	0.038	0.038	0.026	0.037	0.082	0.05	0.038	0.033	0.016	0.029	0.04	0.04	0.045	0.027	0.038	0.03	0.04	0.028	0.028	0.046	0.078	0.076	0.039	0.045	0.04	0.07	0.074
degs1-Tilapia	0.047	0.055	0.067	0.042	0.038	0.048	0.029	0.064	0.022	0.051	0.047	0.049	0.049	0.045	0.042	0.041	0.051	0.056	0.045	0.049	0.047	0.042	0.038	0.035	0.019	0.024	0.076	0.048	0.035	0.035	0.019	0.031	0.035	0.042	0.049	0.027	0.038	0.035	0.035	0.031	0.028	0.048	0.067	0.064	0.037	0.045	0.035	0.073	0.077
degs1-Salmon	0.045	0.067	0.067	0.046	0.044	0.055	0.031	0.061	0.026	0.054	0.049	0.049	0.049	0.045	0.045	0.041	0.047	0.06	0.045	0.049	0.047	0.042	0.042	0.042	0.022	0.028	0.085	0.048	0.042	0.038	0.019	0.033	0.038	0.044	0.051	0.024	0.047	0.028	0.038	0.028	0.028	0.054	0.078	0.076	0.029	0.05	0.04	0.073	0.077
degs1-Ciona	0.038	0.051	0.041	0.038	0.035	0.043	0.017	0.059	0.055	0.04	0.042	0.049	0.061	0.045	0.045	0.051	0.036	0.06	0.054	0.056	0.049	0.06	0.051	0.047	0.05	0.041	0.062	0.059	0.051	0.042	0.043	0.042	0.042	0.056	0.054	0.031	0.052	0.048	0.035	0.04	0.04	0.051	0.067	0.076	0.061	0.06	0.061	0.062	0.054
degs1-Snapper	0.04	0.06	0.077	0.046	0.042	0.05	0.033	0.064	0.024	0.049	0.049	0.047	0.051	0.045	0.045	0.046	0.045	0.058	0.047	0.051	0.049	0.044	0.04	0.04	0.022	0.026	0.082	0.043	0.04	0.035	0.016	0.033	0.04	0.044	0.051	0.027	0.038	0.028	0.038	0.031	0.028	0.046	0.073	0.07	0.046	0.045	0.032	0.079	0.074
DEGS2-Human	0.036	0.069	0.073	0.042	0.042	0.052	0.051	0.07	0.041	0.056	0.054	0.051	0.054	0.047	0.045	0.046	0.054	0.056	0.054	0.051	0.051	0.044	0.056	0.058	0.039	0.044	0.073	0.067	0.062	0.051	0.036	0.047	0.051	0.058	0.054	0.03	0.07	0.024	0.042	0.037	0.037	0.065	0.084	0.09	0.039	0.045	0.056	0.067	0.065
Degs2-Mouse	0.04	0.062	0.061	0.044	0.044	0.052	0.041	0.066	0.037	0.051	0.049	0.049	0.049	0.047	0.038	0.046	0.049	0.054	0.045	0.045	0.045	0.044	0.047	0.047	0.033	0.037	0.076	0.056	0.053	0.047	0.033	0.044	0.044	0.053	0.047	0.04	0.061	0.03	0.04	0.033	0.033	0.059	0.076	0.081	0.032	0.04	0.056	0.079	0.068
Degs2-Rat	0.04	0.064	0.063	0.042	0.042	0.05	0.045	0.068	0.039	0.051	0.049	0.047	0.049	0.047	0.04	0.046	0.056	0.056	0.049	0.049	0.049	0.044	0.047	0.049	0.035	0.039	0.079	0.054	0.058	0.044	0.029	0.044	0.047	0.051	0.051	0.037	0.063	0.026	0.04	0.033	0.033	0.07	0.076	0.081	0.037	0.035	0.051	0.081	0.068
DEGS2-Chicken	0.04	0.067	0.053	0.04	0.04	0.046	0.041	0.061	0.026	0.058	0.054	0.045	0.046	0.039	0.049	0.06	0.056	0.058	0.047	0.047	0.051	0.042	0.051	0.038	0.026	0.026	0.082	0.056	0.042	0.035	0.031	0.033	0.038	0.058	0.056	0.046	0.061	0.035	0.031	0.031	0.031	0.043	0.064	0.07	0.034	0.04	0.043	0.053	0.074
degs2-Tropical clawed frog	0.027	0.06	0.059	0.035	0.035	0.05	0.037	0.061	0.03	0.058	0.051	0.047	0.044	0.045	0.049	0.053	0.058	0.058	0.054	0.051	0.054	0.04	0.042	0.033	0.026	0.028	0.079	0.048	0.042	0.033	0.029	0.035	0.042	0.049	0.054	0.034	0.052	0.035	0.035	0.035	0.035	0.073	0.055	0.058	0.037	0.037	0.045	0.059	0.06
degs2-Zebrafish	0.038	0.06	0.055	0.035	0.035	0.048	0.037	0.061	0.033	0.051	0.056	0.041	0.056	0.034	0.047	0.055	0.051	0.056	0.054	0.054	0.056	0.049	0.04	0.035	0.03	0.028	0.082	0.054	0.04	0.033	0.024	0.031	0.04	0.049	0.056	0.04	0.052	0.035	0.035	0.037	0.037	0.062	0.067	0.073	0.029	0.032	0.037	0.076	0.065
degs2-Shark	0.033	0.04	0.047	0.04	0.038	0.041	0.027	0.041	0.03	0.036	0.042	0.039	0.044	0.043	0.049	0.041	0.029	0.042	0.031	0.036	0.04	0.055	0.044	0.033	0.033	0.035	0.065	0.039	0.042	0.04	0.024	0.035	0.049	0.04	0.029	0.037	0.049	0.037	0.026	0.046	0.044	0.046	0.052	0.058	0.046	0.032	0.061	0.059	0.06
degs2-Cod	0.038	0.064	0.059	0.035	0.035	0.052	0.035	0.064	0.024	0.058	0.063	0.039	0.061	0.032	0.051	0.065	0.058	0.06	0.058	0.056	0.058	0.044	0.04	0.04	0.024	0.026	0.076	0.063	0.042	0.035	0.031	0.031	0.044	0.049	0.06	0.04	0.052	0.033	0.038	0.035	0.035	0.057	0.076	0.084	0.034	0.04	0.045	0.067	0.065
degs2-Channel catfish	0.042	0.053	0.055	0.035	0.033	0.046	0.043	0.059	0.03	0.058	0.058	0.036	0.061	0.034	0.054	0.06	0.049	0.063	0.058	0.058	0.06	0.046	0.047	0.042	0.028	0.028	0.073	0.059	0.049	0.042	0.029	0.035	0.04	0.053	0.06	0.04	0.056	0.037	0.038	0.035	0.035	0.057	0.07	0.076	0.034	0.035	0.04	0.064	0.071
degs2-Large yellow croaker	0.038	0.067	0.057	0.038	0.038	0.05	0.033	0.064	0.028	0.051	0.056	0.043	0.054	0.036	0.045	0.062	0.051	0.056	0.054	0.051	0.051	0.046	0.038	0.035	0.028	0.028	0.071	0.056	0.04	0.033	0.033	0.033	0.038	0.047	0.056	0.043	0.054	0.03	0.035	0.035	0.033	0.051	0.064	0.073	0.029	0.035	0.037	0.07	0.06
degs2-Rainbow trout	0.036	0.067	0.053	0.038	0.04	0.05	0.037	0.061	0.026	0.054	0.06	0.045	0.058	0.039	0.051	0.062	0.054	0.056	0.051	0.051	0.054	0.042	0.042	0.04	0.024	0.026	0.079	0.054	0.044	0.04	0.031	0.033	0.044	0.049	0.06	0.043	0.049	0.039	0.033	0.04	0.04	0.054	0.07	0.078	0.034	0.037	0.04	0.067	0.068
degs2-Fugu	0.04	0.071	0.059	0.046	0.044	0.046	0.043	0.066	0.028	0.049	0.051	0.041	0.051	0.036	0.045	0.06	0.06	0.051	0.047	0.047	0.047	0.046	0.042	0.031	0.026	0.03	0.085	0.052	0.033	0.029	0.031	0.031	0.033	0.038	0.051	0.046	0.056	0.035	0.035	0.035	0.033	0.054	0.078	0.076	0.029	0.035	0.037	0.07	0.054
degs2-Tilapia	0.042	0.062	0.057	0.038	0.038	0.046	0.041	0.061	0.033	0.056	0.06	0.036	0.058	0.032	0.051	0.062	0.054	0.058	0.051	0.049	0.051	0.049	0.042	0.035	0.033	0.035	0.085	0.054	0.038	0.031	0.031	0.031	0.038	0.049	0.06	0.043	0.054	0.033	0.038	0.035	0.035	0.054	0.067	0.076	0.027	0.032	0.045	0.064	0.057
degs2-Salmon	0.049	0.038	0.039	0.051	0.051	0.048	0.045	0.057	0.033	0.058	0.054	0.03	0.036	0.032	0.056	0.044	0.054	0.054	0.054	0.051	0.047	0.049	0.042	0.033	0.035	0.033	0.05	0.039	0.035	0.033	0.036	0.04	0.029	0.047	0.047	0.033	0.056	0.044	0.042	0.053	0.053	0.054	0.07	0.07	0.046	0.053	0.07	0.062	0.074
degs2-Eel	0.051	0.04	0.051	0.049	0.046	0.039	0.043	0.041	0.037	0.056	0.042	0.032	0.054	0.041	0.049	0.048	0.033	0.042	0.049	0.045	0.051	0.042	0.06	0.06	0.035	0.037	0.036	0.043	0.06	0.053	0.043	0.044	0.044	0.053	0.06	0.039	0.065	0.041	0.056	0.048	0.048	0.062	0.075	0.075	0.051	0.055	0.029	0.069	0.05
degs2-Snapper	0.038	0.067	0.063	0.04	0.04	0.057	0.039	0.059	0.028	0.054	0.058	0.036	0.056	0.03	0.049	0.065	0.056	0.058	0.056	0.054	0.054	0.046	0.04	0.035	0.026	0.028	0.076	0.054	0.04	0.033	0.031	0.033	0.035	0.044	0.06	0.043	0.052	0.03	0.038	0.033	0.031	0.059	0.073	0.081	0.029	0.035	0.04	0.067	0.06
[truncated: 110 more columns]
