# Supplementary material for: Genome‐wide comparative identification and analysis of membrane‐FADS‐like superfamily genes in freshwater economic fishes
Source: FEBS Open Bio. 2023 Mar 16;13(6):1067–85. doi: 10.1002/2211-5463.13594 (PMC10240347; doi:10.1002/2211-5463.13594)
Supplement: Supplementary file 14 — Table S5. Raw data on gene expression in zebrafish, salmon, and tilapia. [file FEB4-13-1067-s005.xlsx]

## Sheet: gene expression
zebrafish
Sample	fads2	scdb	scd	fads6	degs1	degs2
adult ovary	0	0	0.341	0.881	0.18	2.829
embryo 5 dpf	6.72	8.651	0.259	2.518	8.674	3.96
female head adult	11.182	7.7	8.492	3.711	21.622	5.416
male adult	0.652	0.088	1.868	1.372	10.714	1.04
male head adult	3.084	0.056	3.117	0.258	11.394	1.978
Tilapia
Sample	fads2	scd	fads6	degs1	degs2
blood	0.087	0.241	0.006	21.688	0.011
brain	62.748	53.254	10.229	16.556	0.911
eye	6.112	22.351	0.557	23.607	0.381
heart	1.484	7.543	0.051	18.563	0.119
kidney	1.862	2.764	0.118	24.648	6.649
liver	153.351	252.638	0.092	5.516	0.882
ovary	0.34	1.556	4.221	43.753	5.645
skeletal muscle	0.241	1.408	1.796	9.804	0.19
skin	1.334	19.627	0.136	31.786	2.845
testis	11.227	16.174	0.898	20.171	9.962
whole embryo	9.99	17.908	2.263	18.482	4.77
salmon
Sample	Δ6fad_a	Δ6fad_b	Δ6fad_c
adipose tissue	13	129	417
brain	1608	23319	13980
gill	56	3081	428
heart	19	907	306
kidney	22	401	225
liver	6557	1150	71
pyloric caeca (intestine)	22637	14853	498
red muscle	31	913	146
spleen	13	941	194
white muscle	5	250	30
